# Supplementary material for: Polatuzumab vedotin and CD79B: A study of efficacy in R‐CHOP‐resistant diffuse large B‐cell lymphoma
Source: Br J Haematol. 2025 Oct 7;207(6):2550–2. doi: 10.1111/bjh.70185 (PMC12710110; doi:10.1111/bjh.70185)
Supplement: Supplementary file 1 — Data S1. [file BJH-207-2550-s001.zip]

Archive with 2 entries (2 files):
- bjh70185-sup-0002-TableS1_limma.xlsx
- bjh70185-sup-0001-supplementary revised copy.pdf
