# Supplementary material for: Polatuzumab vedotin and CD79B: A study of efficacy in R‐CHOP‐resistant diffuse large B‐cell lymphoma
Source: Br J Haematol. 2025 Oct 7;207(6):2550–2. doi: 10.1111/bjh.70185 (PMC12710110; doi:10.1111/bjh.70185)
Supplement: Supplementary file 1 — Data S1. [file BJH-207-2550-s001.zip › bjh70185-sup-0002-TableS1_limma.xlsx]

## Sheet: 20250124_Limma_PolaRvsS_DLBCL
The columns are defined as follows:
1. gene_id: Unique Ensembl gene identifier.
2. gene_type: Classification of the gene (e.g., protein-coding, lncRNA, pseudogene).
3. gene_symbol: Official gene symbol or name.
4. logFC: Log2 fold change in expression between polatuzumab vedotin-resistant versus polatuzumab vedotin-sensitive cell lines.
5. AveExpr: Average expression level of the gene across all samples.
6. t: Moderated t-statistic, representing the difference in expression relative to its standard error.
7. P.Value: Raw p-value from the differential expression analysis.
8. adj.P.Value: Adjusted p-value corrected for multiple testing using standard settings (Benjamini-Hochberg method).
9. B: B-statistic or log-odds that the gene is differentially expressed.
gene_id	gene_type	gene_symbol	logFC	AveExpr	t	P.Value	adj.P.Val	B
ENSG00000154310.15	protein_coding	TNIK	11.446	-2.59386	16.1979	8.33099e-09	0.000158705	7.31146
ENSG00000144908.12	protein_coding	ALDH1L1	11.0648	-2.26498	13.0881	7.19138e-08	0.000684979	6.4746
ENSG00000132669.11	protein_coding	RIN2	10.4818	-2.32205	9.99478	1.02159e-06	0.00648707	4.61794
ENSG00000166104.13	transcribed_unprocessed_pseudogene	RP11-299H22.3	7.77674	-1.11874	8.92839	2.99825e-06	0.00951945	4.48759
ENSG00000232117.1	lincRNA	LINC00384	9.44728	-2.11033	9.22878	2.1918e-06	0.00917831	4.16397
ENSG00000118777.9	protein_coding	ABCG2	9.24427	-2.87336	9.13735	2.40901e-06	0.00917831	3.90773
ENSG00000163071.9	protein_coding	SPATA18	6.68289	-2.59232	8.53124	4.59607e-06	0.0109444	3.82402
ENSG00000260062.3	transcribed_unprocessed_pseudogene	GOLGA2P11	7.07125	-1.467	8.25541	6.23995e-06	0.0124972	3.79364
ENSG00000152894.13	protein_coding	PTPRK	8.3487	-2.97624	8.72919	3.70763e-06	0.0100901	3.7488
ENSG00000253701.2	lincRNA	AL928768.3	6.73142	-0.894441	7.79605	1.05666e-05	0.0154841	3.65876
ENSG00000092871.15	protein_coding	RFFL	4.08966	4.26545	7.47514	1.54764e-05	0.0201509	3.50229
ENSG00000162909.16	protein_coding	CAPN2	10.4002	-1.7224	7.90659	9.28953e-06	0.0147471	3.37093
ENSG00000075673.10	protein_coding	ATP12A	8.79273	-2.75221	8.12679	7.21538e-06	0.0124972	3.2758
ENSG00000102265.10	protein_coding	TIMP1	6.8775	-1.91442	7.45452	1.58668e-05	0.0201509	3.18311
ENSG00000119943.9	protein_coding	PYROXD2	3.72377	0.242039	7.23717	2.06949e-05	0.0212674	3.1563
ENSG00000152580.8	protein_coding	IGSF10	4.64036	-3.1585	7.21722	2.12116e-05	0.0212674	3.10815
ENSG00000227790.5	transcribed_unprocessed_pseudogene	AC015922.5	6.47449	-3.82866	8.12668	7.21625e-06	0.0124972	2.94212
ENSG00000100385.12	protein_coding	IL2RB	5.19495	-0.6101	6.92983	3.04207e-05	0.0251278	2.84508
ENSG00000197646.7	protein_coding	PDCD1LG2	4.0303	-3.42131	7.27559	1.97377e-05	0.0212674	2.79958
ENSG00000204604.8	protein_coding	ZNF468	-5.65927	3.78198	-7.2785	1.9667e-05	0.0212674	2.74686
ENSG00000177103.12	protein_coding	DSCAML1	4.72893	-3.37271	6.99722	2.79293e-05	0.0251278	2.72544
ENSG00000236591.1	antisense	RP11-162J8.3	6.62206	-2.48504	6.94405	2.98759e-05	0.0251278	2.60987
ENSG00000184009.8	protein_coding	ACTG1	2.11876	10.9711	6.71487	4.01035e-05	0.0293835	2.41307
ENSG00000166825.12	protein_coding	ANPEP	5.76982	-3.00665	6.89856	3.16571e-05	0.0251278	2.40813
ENSG00000101335.8	protein_coding	MYL9	7.15968	-1.66885	6.61579	4.56407e-05	0.031052	2.32761
ENSG00000235098.7	protein_coding	ANKRD65	7.52452	-3.41262	7.02373	2.70099e-05	0.0251278	2.18729
ENSG00000236283.2	antisense	AC013463.2	7.47033	-2.47529	6.53747	5.05981e-05	0.0321298	2.14661
ENSG00000227674.1	lincRNA	LINC00355	7.33323	-2.68456	6.72305	3.968e-05	0.0293835	2.10983
ENSG00000256894.1	antisense	RP11-283G6.3	2.97279	-3.43104	6.39967	6.07821e-05	0.0361843	2.02656
ENSG00000105971.13	protein_coding	CAV2	7.31873	-3.10551	6.56027	4.90981e-05	0.0321298	1.91002
ENSG00000118997.12	protein_coding	DNAH7	6.49122	-0.173249	6.14881	8.54158e-05	0.0417223	1.86361
ENSG00000168610.13	protein_coding	STAT3	3.07101	6.63906	6.23929	7.54782e-05	0.0399406	1.85192
ENSG00000117586.9	protein_coding	TNFSF4	3.77712	0.135906	5.99794	0.000105239	0.0446297	1.66597
ENSG00000166839.15	protein_coding	ANKDD1A	3.44709	1.51073	5.9786	0.000108116	0.0447741	1.64224
ENSG00000248746.4	protein_coding	ACTN3	6.5947	-2.04542	6.26467	7.29186e-05	0.0399406	1.60522
ENSG00000189337.14	protein_coding	KAZN	7.07655	-1.44033	5.99668	0.000105425	0.0446297	1.56943
ENSG00000181085.13	protein_coding	MAPK15	5.98033	-2.6944	6.46113	5.59917e-05	0.0344078	1.49969
ENSG00000260896.4	lincRNA	RP11-314O13.1	6.73523	0.104802	5.90836	0.000119298	0.0465698	1.49154
ENSG00000167110.15	protein_coding	GOLGA2	1.78319	5.50584	5.90545	0.000119786	0.0465698	1.44606
ENSG00000151693.8	protein_coding	ASAP2	-7.38207	-1.32074	-6.04633	9.83912e-05	0.0446297	1.44297
ENSG00000006453.12	protein_coding	BAIAP2L1	5.50683	0.506892	5.8498	0.000129565	0.0474655	1.43951
ENSG00000136531.12	protein_coding	SCN2A	8.74763	-2.00573	6.00351	0.000104425	0.0446297	1.41049
ENSG00000255843.1	antisense	AP000593.7	7.5631	-2.70865	6.17822	8.20403e-05	0.0411281	1.40779
ENSG00000116141.14	protein_coding	MARK1	7.46669	-2.50334	6.06169	9.63188e-05	0.0446297	1.39593
ENSG00000100393.9	protein_coding	EP300	-1.45019	7.92916	-5.85612	0.000128413	0.0474655	1.3547
ENSG00000269891.2	protein_coding	ARHGAP19-SLIT1	6.2317	-1.42443	5.96305	0.000110491	0.0447841	1.35319
ENSG00000234546.2	lincRNA	RP3-510D11.2	6.26922	-3.89058	6.25796	7.35867e-05	0.0399406	1.2747
ENSG00000247498.8	antisense	RP11-392P7.6	7.35845	-3.57339	6.194	8.02883e-05	0.0411281	1.27077
ENSG00000198482.9	protein_coding	ZNF808	-8.77638	4.11464	-6.31543	6.80749e-05	0.0392978	1.23489
ENSG00000159231.5	protein_coding	CBR3	7.12903	-2.20382	5.74108	0.000151218	0.0523765	1.21582
ENSG00000169895.5	protein_coding	SYAP1	1.54405	6.89739	5.75742	0.00014773	0.052116	1.18925
ENSG00000130164.10	protein_coding	LDLR	-6.24939	5.66225	-5.65351	0.000171469	0.0583299	1.16249
ENSG00000233255.1	antisense	AC019181.2	5.84263	-2.60905	5.59154	0.000187539	0.0615969	1.05719
ENSG00000164411.9	protein_coding	GJB7	6.37688	-3.41645	6.02978	0.000100679	0.0446297	1.05347
ENSG00000113790.9	protein_coding	EHHADH	4.71069	-0.487057	5.51098	0.000210872	0.0658544	0.993252
ENSG00000119125.15	protein_coding	GDA	7.8983	-3.10269	5.8576	0.000128145	0.0474655	0.951078
ENSG00000170689.9	protein_coding	HOXB9	4.70478	-2.37954	5.49688	0.000215267	0.0661426	0.945842
ENSG00000136048.12	protein_coding	DRAM1	5.25269	-0.561989	5.42723	0.000238446	0.070975	0.89292
ENSG00000211895.4	IG_C_gene	IGHA1	7.19909	1.91912	5.45828	0.0002278	0.0688823	0.874938
ENSG00000259479.5	transcribed_unprocessed_pseudogene	SORD2P	4.90336	0.634588	5.40989	0.000244622	0.071516	0.838884
ENSG00000263812.4	lincRNA	LINC00908	4.26677	-3.24144	5.39104	0.000251526	0.071516	0.828389
ENSG00000118369.11	protein_coding	USP35	2.20679	2.23131	5.36974	0.000259582	0.0716399	0.802613
ENSG00000149557.11	protein_coding	FEZ1	6.75355	-0.929597	5.35202	0.000266492	0.0716399	0.782823
ENSG00000091129.18	protein_coding	NRCAM	4.50554	-0.682725	5.3437	0.000269804	0.0716399	0.764292
ENSG00000154721.13	protein_coding	JAM2	4.67386	0.555114	5.29087	0.000291881	0.0751398	0.69743
ENSG00000242265.4	protein_coding	PEG10	-6.26351	6.94979	-5.21375	0.000327631	0.078853	0.596719
ENSG00000197608.10	protein_coding	ZNF841	-9.21441	-2.31651	-5.34131	0.000270765	0.0716399	0.594203
ENSG00000140297.11	protein_coding	GCNT3	7.93536	-2.83452	5.28041	0.00029648	0.075306	0.577066
ENSG00000115525.15	protein_coding	ST3GAL5	3.45768	3.67408	5.24252	0.000313779	0.0770525	0.538794
ENSG00000173156.5	protein_coding	RHOD	5.84072	-3.28125	5.19841	0.000335281	0.078853	0.524824
ENSG00000237849.1	processed_pseudogene	NFYAP1	5.92314	-4.11688	5.57062	0.000193321	0.0624196	0.508344
ENSG00000157111.11	protein_coding	TMEM171	6.55614	-2.71536	5.26418	0.000303763	0.0761407	0.460228
ENSG00000157613.9	protein_coding	CREB3L1	5.53113	-1.63074	5.11241	0.000381837	0.0876384	0.448783
ENSG00000102878.14	protein_coding	HSF4	2.12691	0.496518	5.07511	0.000404124	0.0900982	0.39672
ENSG00000162772.15	protein_coding	ATF3	3.28657	3.02249	5.12288	0.000375821	0.0873097	0.359281
ENSG00000206120.10	unitary_pseudogene	EGFEM1P	-8.11304	-3.35042	-5.3003	0.000287807	0.0751059	0.342833
ENSG00000135898.8	protein_coding	GPR55	5.52815	0.252627	5.02615	0.000435492	0.0921792	0.331378
ENSG00000087086.12	protein_coding	FTL	1.6543	9.37982	5.23889	0.000315491	0.0770525	0.318383
ENSG00000186448.13	protein_coding	ZNF197	-8.12023	2.81995	-5.82322	0.000134533	0.0483557	0.286734
ENSG00000213365.3	processed_pseudogene	AP000593.6	5.21582	-4.19207	5.3499	0.000267334	0.0716399	0.281416
ENSG00000112378.11	protein_coding	PERP	6.58746	-0.878539	4.99372	0.000457686	0.0926147	0.275121
ENSG00000187595.13	protein_coding	ZNF385C	4.64622	-1.21271	5.00977	0.000446557	0.0924664	0.271311
ENSG00000180257.11	protein_coding	ZNF816	-8.77025	2.28509	-6.63537	4.44845e-05	0.031052	0.247762
ENSG00000276141.3	transcribed_unprocessed_pseudogene	WHAMML1	5.01942	-1.58317	4.93229	0.000503083	0.0955197	0.194439
ENSG00000121594.10	protein_coding	CD80	4.69995	2.13652	5.01264	0.000444596	0.0924664	0.188577
ENSG00000156113.19	protein_coding	KCNMA1	10.2917	-2.26396	5.06024	0.000413391	0.0900982	0.186408
ENSG00000272763.1	lincRNA	RP11-357H14.17	5.21591	-3.93322	5.19872	0.000335128	0.078853	0.183626
ENSG00000152217.15	protein_coding	SETBP1	-4.66423	4.33141	-4.92567	0.000508247	0.0955197	0.177911
ENSG00000189077.9	protein_coding	TMEM120A	1.57007	3.13295	4.95067	0.000489016	0.0955197	0.161104
ENSG00000229358.3	unprocessed_pseudogene	DPY19L1P1	5.17859	-1.90848	4.91538	0.000516399	0.0955197	0.15497
ENSG00000165997.4	protein_coding	ARL5B	-1.66633	6.03826	-4.9971	0.000455322	0.0926147	0.153827
ENSG00000117322.15	protein_coding	CR2	8.92746	0.127026	4.89644	0.000531761	0.0955197	0.145817
ENSG00000135245.9	protein_coding	HILPDA	4.10576	5.29301	5.06641	0.000409521	0.0900982	0.118454
ENSG00000180758.11	protein_coding	GPR157	4.93496	0.794168	4.90968	0.000520968	0.0955197	0.104923
ENSG00000147573.15	protein_coding	TRIM55	6.51997	-1.45948	4.86801	0.000555726	0.0955197	0.0975518
ENSG00000128604.17	protein_coding	IRF5	2.91511	4.37751	4.98781	0.000461858	0.0926147	0.0883808
ENSG00000203435.2	processed_pseudogene	E2F3P2	4.83504	-3.19154	5.05096	0.000419289	0.0900982	0.085363
ENSG00000161664.5	protein_coding	ASB16	5.14386	-1.58056	4.90746	0.000522761	0.0955197	0.0806423
ENSG00000133121.19	protein_coding	STARD13	4.56521	-0.438514	4.84549	0.000575526	0.0970246	0.0681678
ENSG00000135914.5	protein_coding	HTR2B	9.40832	-2.50575	4.93069	0.000504323	0.0955197	0.0595887
ENSG00000167766.17	protein_coding	ZNF83	-8.87699	4.28155	-5.07839	0.000402108	0.0900982	0.0542987
ENSG00000161513.10	protein_coding	FDXR	1.5311	3.12219	4.86126	0.000561585	0.0955197	0.0352444
ENSG00000123095.5	protein_coding	BHLHE41	2.50974	0.593636	4.90969	0.000520961	0.0955197	0.0136561
ENSG00000186625.12	protein_coding	KATNA1	1.78457	4.51297	4.86784	0.000555878	0.0955197	0.00915643
ENSG00000166823.5	protein_coding	MESP1	3.15641	-2.51858	4.798	0.000619772	0.100072	0.000364751
ENSG00000172379.17	protein_coding	ARNT2	6.36564	-2.82578	4.86341	0.000559712	0.0955197	-0.00557968
ENSG00000145945.5	protein_coding	FAM50B	7.09878	-3.15775	4.87914	0.000546209	0.0955197	-0.0126217
ENSG00000158286.11	protein_coding	RNF207	3.94779	-2.04845	4.7979	0.000619869	0.100072	-0.0250631
ENSG00000231793.4	unitary_pseudogene	DOC2GP	2.40794	-0.593047	4.77856	0.000638901	0.101426	-0.039888
ENSG00000267060.4	protein_coding	PTGES3L	3.09934	-1.5874	4.78769	0.000629844	0.100828	-0.0584534
ENSG00000167797.6	protein_coding	CDK2AP2	1.4711	5.63766	4.87613	0.000548768	0.0955197	-0.0946015
ENSG00000072274.11	protein_coding	TFRC	1.54789	9.56881	4.9541	0.00048644	0.0955197	-0.115158
ENSG00000204514.8	protein_coding	ZNF814	-2.56983	4.47085	-4.74034	0.000678374	0.105926	-0.121455
ENSG00000141580.14	protein_coding	WDR45B	1.75643	6.23634	4.87256	0.000551816	0.0955197	-0.127839
ENSG00000124145.6	protein_coding	SDC4	5.7153	-1.77367	4.69911	0.000723845	0.10827	-0.140589
ENSG00000214021.14	protein_coding	TTLL3	1.94009	4.98391	4.8114	0.000606931	0.100072	-0.148636
ENSG00000254708.1	processed_pseudogene	RP1-145M24.1	4.51565	-2.77033	4.72334	0.000696745	0.106184	-0.14888
ENSG00000166016.5	protein_coding	ABTB2	5.98577	1.85657	4.7583	0.000659512	0.103832	-0.169402
ENSG00000117228.9	protein_coding	GBP1	5.3856	-1.99464	4.69593	0.000727487	0.10827	-0.170212
ENSG00000229689.3	transcribed_unprocessed_pseudogene	AC009237.8	6.08513	-2.82726	4.83865	0.00058169	0.0972035	-0.171235
ENSG00000261360.1	antisense	CTD-2165H16.4	2.28239	0.795144	4.65443	0.000776792	0.111649	-0.206966
ENSG00000143851.14	protein_coding	PTPN7	-4.95441	5.0468	-4.63816	0.000797071	0.111649	-0.228402
ENSG00000105976.13	protein_coding	MET	6.5781	0.856957	4.72435	0.000695637	0.106184	-0.230979
ENSG00000267390.1	antisense	RP11-635N19.1	-4.00428	-0.958959	-4.68117	0.000744632	0.109686	-0.232674
ENSG00000167987.9	protein_coding	VPS37C	1.59921	3.40559	4.67788	0.000748513	0.109686	-0.266255
ENSG00000141576.13	protein_coding	RNF157	7.35304	-1.69133	4.59687	0.00085109	0.113677	-0.288219
ENSG00000198754.5	protein_coding	OXCT2	3.96317	-2.28302	4.60108	0.000845407	0.113677	-0.290403
ENSG00000129219.12	protein_coding	PLD2	2.09045	2.65633	4.64541	0.000787974	0.111649	-0.295068
ENSG00000219545.8	antisense	UMAD1	-1.8514	4.2406	-4.60878	0.000835125	0.113677	-0.304092
ENSG00000259939.1	antisense	RP11-77H9.5	2.04414	0.073881	4.58219	0.000871222	0.113677	-0.310972
ENSG00000105974.10	protein_coding	CAV1	6.45116	-0.291504	4.64228	0.000791885	0.111649	-0.315932
ENSG00000241351.2	IG_V_gene	IGKV3-11	11.8428	-1.33129	4.56213	0.000899535	0.115785	-0.355549
ENSG00000166483.9	protein_coding	WEE1	-1.57794	7.57252	-4.72964	0.000689878	0.106184	-0.357278
ENSG00000131981.14	protein_coding	LGALS3	4.2851	0.268685	4.58714	0.000864377	0.113677	-0.405194
ENSG00000260276.2	antisense	RP11-77H9.2	1.94798	1.71621	4.5328	0.000942694	0.118929	-0.405909
ENSG00000256151.1	lincRNA	RP11-76C10.5	5.68904	-3.2207	4.5845	0.000868023	0.113677	-0.411688
ENSG00000233012.2	transcribed_processed_pseudogene	HDAC1P2	4.51803	-4.53091	4.80023	0.000617608	0.100072	-0.423049
ENSG00000078900.13	protein_coding	TP73	5.53053	1.23712	4.56546	0.000894767	0.115785	-0.428811
ENSG00000141293.14	protein_coding	SKAP1	6.06799	0.369507	4.528	0.000949965	0.119058	-0.435815
ENSG00000064932.14	protein_coding	SBNO2	1.70144	5.20293	4.64371	0.000790095	0.111649	-0.446372
ENSG00000091640.6	protein_coding	SPAG7	1.47366	4.74576	4.61789	0.00082313	0.113677	-0.469171
ENSG00000160746.11	protein_coding	ANO10	4.92892	1.22134	4.4836	0.00102008	0.125273	-0.470907
ENSG00000237595.3	lincRNA	RP11-112L6.3	4.15232	-3.04463	4.49338	0.00100417	0.125029	-0.47432
ENSG00000135525.17	protein_coding	MAP7	7.16266	-0.931922	4.4739	0.00103611	0.125634	-0.474709
ENSG00000197063.9	protein_coding	MAFG	1.88526	5.38792	4.63846	0.000796692	0.111649	-0.483351
ENSG00000168806.7	protein_coding	LCMT2	-9.03647	2.42506	-5.39922	0.000248507	0.071516	-0.484273
ENSG00000226608.3	processed_pseudogene	FTLP3	2.29632	0.327727	4.46645	0.0010486	0.125634	-0.485705
ENSG00000198910.11	protein_coding	L1CAM	5.34398	-0.150888	4.48622	0.00101579	0.125273	-0.488155
ENSG00000148399.10	protein_coding	DPH7	1.41083	4.65445	4.5882	0.000862914	0.113677	-0.501896
ENSG00000105246.5	protein_coding	EBI3	6.02355	-0.307317	4.48008	0.00102586	0.125273	-0.503717
ENSG00000175309.13	protein_coding	PHYKPL	1.4005	5.73597	4.61187	0.000831034	0.113677	-0.524359
ENSG00000279319.1	TEC	RP11-693M3.1	-5.52649	-1.46908	-5.0484	0.000420931	0.0900982	-0.532424
ENSG00000130021.12	protein_coding	HDHD1	1.22435	4.82263	4.55676	0.000907275	0.115997	-0.54522
ENSG00000179455.7	protein_coding	MKRN3	3.16194	-3.30831	4.41295	0.00114308	0.134642	-0.56003
ENSG00000196437.9	protein_coding	ZNF569	-5.74898	2.88711	-4.46645	0.00104859	0.125634	-0.564787
ENSG00000261618.1	lincRNA	RP11-79H23.3	2.25078	-4.25168	4.40611	0.00115578	0.134642	-0.595129
ENSG00000198182.11	protein_coding	ZNF607	-10.2621	1.9848	-5.62405	0.000178918	0.0597961	-0.62964
ENSG00000069702.9	protein_coding	TGFBR3	6.50702	-1.34273	4.36384	0.0012377	0.138351	-0.63121
ENSG00000280002.1	TEC	RP11-76C10.6	5.62487	-3.0506	4.40433	0.00115913	0.134642	-0.658209
ENSG00000213801.4	transcribed_processed_pseudogene	ZNF816-ZNF321P	-7.95652	0.0656844	-5.51737	0.000208913	0.0658544	-0.675608
ENSG00000119689.13	protein_coding	DLST	1.14236	6.70397	4.53976	0.000932263	0.118397	-0.67566
ENSG00000136982.5	protein_coding	DSCC1	-1.7128	5.20849	-4.39224	0.00118202	0.135725	-0.679526
ENSG00000235296.1	antisense	AC137723.5	5.49051	-1.95371	4.31919	0.00133091	0.142437	-0.706966
ENSG00000130513.6	protein_coding	GDF15	3.74105	-2.69341	4.37851	0.00120861	0.137232	-0.7322
ENSG00000092964.15	protein_coding	DPYSL2	-3.29263	7.36891	-4.4309	0.00111042	0.132209	-0.741709
ENSG00000250731.1	processed_pseudogene	TPM3P6	-2.65104	0.645144	-4.29612	0.00138192	0.146253	-0.747159
ENSG00000135052.15	protein_coding	GOLM1	6.07523	0.707	4.36135	0.00124272	0.138351	-0.748446
ENSG00000075826.15	protein_coding	SEC31B	2.04045	3.96033	4.40864	0.00115107	0.134642	-0.775875
ENSG00000088298.11	protein_coding	EDEM2	1.33016	4.14696	4.39189	0.00118269	0.135725	-0.776112
ENSG00000126259.18	protein_coding	KIRREL2	5.20248	0.762133	4.27795	0.00142354	0.147383	-0.778799
ENSG00000101213.6	protein_coding	PTK6	4.09795	-1.79491	4.32765	0.00131269	0.141281	-0.783422
ENSG00000273749.3	protein_coding	CYFIP1	4.35915	1.98093	4.35817	0.00124915	0.138351	-0.790082
ENSG00000075391.15	protein_coding	RASAL2	5.64926	-2.9054	4.33322	0.00130086	0.141281	-0.799243
ENSG00000273272.1	lincRNA	CTA-384D8.34	3.41277	-1.15236	4.2854	0.00140633	0.147201	-0.800512
ENSG00000273443.1	lincRNA	RP11-54O7.18	3.70372	-3.60982	4.2962	0.00138173	0.146253	-0.828503
ENSG00000198400.10	protein_coding	NTRK1	5.94645	-2.87016	4.34448	0.00127725	0.139837	-0.842211
ENSG00000162078.10	protein_coding	ZG16B	4.2725	-3.32827	4.27926	0.00142049	0.147383	-0.847206
ENSG00000113108.16	protein_coding	APBB3	1.59344	3.2757	4.26972	0.00144282	0.147749	-0.901436
ENSG00000022556.14	protein_coding	NLRP2	7.93317	0.628299	4.24328	0.00150664	0.151061	-0.920395
ENSG00000181026.14	protein_coding	AEN	2.343	5.7955	4.35285	0.00125999	0.138744	-0.954735
ENSG00000168916.14	protein_coding	ZNF608	-4.54304	6.19861	-4.18521	0.00165745	0.158665	-0.959773
ENSG00000162783.10	protein_coding	IER5	2.14087	4.68877	4.32813	0.00131166	0.141281	-0.963892
ENSG00000110048.10	protein_coding	OSBP	0.961689	6.94685	4.36328	0.00123884	0.138351	-0.968824
ENSG00000101888.10	protein_coding	NXT2	1.72496	4.88687	4.2703	0.00144145	0.147749	-0.994259
ENSG00000166780.9	protein_coding	C16orf45	5.00168	-3.56536	4.23619	0.00152427	0.151775	-1.01463
ENSG00000127603.22	protein_coding	MACF1	1.57622	8.91432	4.37768	0.00121023	0.137232	-1.01852
ENSG00000152270.7	protein_coding	PDE3B	-7.01752	-1.4539	-4.0869	0.00194988	0.177733	-1.04203
ENSG00000239521.6	protein_coding	GATS	1.99696	3.73737	4.24859	0.00149361	0.150546	-1.04237
ENSG00000110719.8	protein_coding	TCIRG1	1.36484	5.22851	4.26654	0.00145035	0.147749	-1.06549
ENSG00000197808.10	protein_coding	ZNF461	-5.05909	2.0279	-4.08688	0.00194993	0.177733	-1.06617
ENSG00000140939.13	protein_coding	NOL3	2.7138	0.932291	4.14454	0.00177242	0.167983	-1.06913
ENSG00000130775.14	protein_coding	THEMIS2	3.45443	3.11018	4.18547	0.00165674	0.158665	-1.07555
ENSG00000054148.16	protein_coding	PHPT1	1.60103	4.20593	4.21457	0.00157933	0.153501	-1.07829
ENSG00000149761.7	protein_coding	NUDT22	1.63603	4.34757	4.21834	0.00156957	0.153335	-1.08519
ENSG00000228286.3	processed_pseudogene	AP000593.5	3.86413	-4.00046	4.18936	0.00164616	0.158665	-1.09013
ENSG00000230490.2	lincRNA	RP11-141M1.3	4.06224	-1.74251	4.048	0.00208003	0.182763	-1.10065
ENSG00000163219.10	protein_coding	ARHGAP25	2.91616	6.72596	4.28718	0.00140224	0.147201	-1.12511
ENSG00000087088.18	protein_coding	BAX	1.13258	5.54475	4.22921	0.00154183	0.151775	-1.12703
ENSG00000274012.1	misc_RNA	RN7SL2	2.943	5.53499	4.25638	0.00147467	0.149428	-1.13043
ENSG00000137411.15	protein_coding	VARS2	1.68394	5.65514	4.2277	0.00154564	0.151775	-1.13432
ENSG00000171928.12	protein_coding	TVP23B	1.29457	3.57707	4.13297	0.00180665	0.17038	-1.15008
ENSG00000227269.1	lincRNA	RP11-96L7.2	3.33539	-3.4557	4.00986	0.0022165	0.187663	-1.16659
ENSG00000163606.9	protein_coding	CD200R1	3.0522	-2.56284	3.99983	0.00225393	0.18833	-1.17174
ENSG00000255318.1	lincRNA	RP11-655M14.13	2.66308	-0.688998	3.9871	0.00230237	0.190696	-1.19028
ENSG00000279613.1	TEC	RP13-638C3.5	3.50463	-2.49729	4.00025	0.00225235	0.18833	-1.19651
ENSG00000168398.6	protein_coding	BDKRB2	7.68474	-2.36483	4.01355	0.0022029	0.187663	-1.21654
ENSG00000139514.11	protein_coding	SLC7A1	1.67912	8.08007	4.23313	0.00153193	0.151775	-1.2181
ENSG00000204956.5	protein_coding	PCDHGA1	-5.37552	0.637334	-4.05384	0.00205993	0.182519	-1.21856
ENSG00000185585.18	protein_coding	OLFML2A	7.2705	2.10701	4.12038	0.00184465	0.173106	-1.23004
ENSG00000101470.8	protein_coding	TNNC2	3.16153	-2.14708	3.96012	0.00240868	0.19443	-1.23388
ENSG00000273014.1	lincRNA	RP11-225B17.2	4.65251	-3.25776	3.97477	0.00235034	0.192306	-1.24362
ENSG00000153561.11	protein_coding	RMND5A	-1.18651	7.3752	-4.17984	0.00167218	0.159275	-1.24555
ENSG00000114315.3	protein_coding	HES1	-5.22443	0.765821	-3.97017	0.00236847	0.192306	-1.24784
ENSG00000279159.1	antisense	RP3-394A18.1	6.4399	-2.74512	3.9998	0.00225403	0.18833	-1.25616
ENSG00000189144.12	protein_coding	ZNF573	-9.5537	1.40828	-4.69763	0.000725535	0.10827	-1.27781
ENSG00000141391.12	protein_coding	SLMO1	-2.79271	2.69528	-3.93173	0.00252606	0.198132	-1.29164
ENSG00000118412.11	protein_coding	CASP8AP2	-1.63916	6.45992	-4.09514	0.00192339	0.177007	-1.29679
ENSG00000160336.13	protein_coding	ZNF761	-1.78457	4.79724	-4.01145	0.00221062	0.187663	-1.31407
ENSG00000076944.13	protein_coding	STXBP2	1.29658	4.39262	4.07296	0.00199552	0.180164	-1.31517
ENSG00000181007.8	protein_coding	ZFP82	-5.38606	3.53715	-3.90182	0.0026562	0.202049	-1.3179
ENSG00000177606.6	protein_coding	JUN	3.26733	3.69011	4.04629	0.00208596	0.182763	-1.31954
ENSG00000130560.7	protein_coding	UBAC1	1.1547	5.15874	4.08233	0.00196472	0.178228	-1.32615
ENSG00000178966.14	protein_coding	RMI1	-1.37632	5.85183	-4.06712	0.00201495	0.18106	-1.33618
ENSG00000239437.3	misc_RNA	RN7SL752P	2.71561	-1.50559	3.88998	0.00270963	0.202049	-1.33844
ENSG00000105339.9	protein_coding	DENND3	4.14079	5.8601	4.06424	0.00202462	0.181075	-1.34423
ENSG00000213793.4	lincRNA	ZNF888	-6.41165	-0.208344	-4.59891	0.000848333	0.113677	-1.34528
ENSG00000105327.14	protein_coding	BBC3	2.07783	2.21084	3.98258	0.00231984	0.191311	-1.34853
ENSG00000099810.17	protein_coding	MTAP	-3.3764	5.29361	-3.93893	0.00249572	0.198132	-1.35076
ENSG00000015475.17	protein_coding	BID	2.21312	5.62654	4.10645	0.00188768	0.175192	-1.35351
ENSG00000118596.10	protein_coding	SLC16A7	-5.54044	4.82474	-3.88457	0.0027344	0.202049	-1.35451
ENSG00000168803.13	protein_coding	ADAL	-7.7946	2.4955	-4.10429	0.00189446	0.175192	-1.36127
ENSG00000171574.16	protein_coding	ZNF584	-1.5493	3.30701	-3.9303	0.00253214	0.198132	-1.36235
ENSG00000102796.9	protein_coding	DHRS12	2.0794	2.12912	3.93098	0.00252923	0.198132	-1.36464
ENSG00000095787.20	protein_coding	WAC	-0.878257	7.65737	-4.11158	0.00187173	0.174787	-1.37641
ENSG00000211890.3	IG_C_gene	IGHA2	7.61847	-0.481932	3.86695	0.0028168	0.202692	-1.38673
ENSG00000149679.10	protein_coding	CABLES2	-1.77994	4.77279	-3.944	0.0024746	0.198132	-1.39152
ENSG00000128218.7	protein_coding	VPREB3	-3.62491	5.12314	-3.88939	0.00271232	0.202049	-1.40318
ENSG00000256084.1	lincRNA	RP11-134N1.2	4.34509	-4.01391	3.93043	0.00253159	0.198132	-1.40768
ENSG00000188997.6	protein_coding	KCTD21	1.9574	1.96111	3.90952	0.00262202	0.202049	-1.40812
ENSG00000188321.12	protein_coding	ZNF559	-1.97562	3.34871	-3.88429	0.00273569	0.202049	-1.41145
ENSG00000101199.11	protein_coding	ARFGAP1	1.11431	5.35205	4.05469	0.00205703	0.182519	-1.42212
ENSG00000164237.7	protein_coding	CMBL	2.85685	-1.8968	3.85542	0.00287207	0.20316	-1.42508
ENSG00000131941.6	protein_coding	RHPN2	-4.1668	2.3552	-3.82897	0.00300322	0.210021	-1.4278
ENSG00000152078.8	protein_coding	TMEM56	3.93798	-1.93406	3.82769	0.00300975	0.210021	-1.42969
ENSG00000238062.4	lincRNA	SPATA3-AS1	4.66556	-2.78276	3.8897	0.0027109	0.202049	-1.43249
ENSG00000141756.17	protein_coding	FKBP10	4.15889	-0.832462	3.85991	0.00285042	0.202737	-1.43448
ENSG00000183813.6	protein_coding	CCR4	8.07398	-2.12575	3.81965	0.00305091	0.210579	-1.4423
ENSG00000058866.13	protein_coding	DGKG	3.66052	-0.537439	3.90942	0.00262248	0.202049	-1.4449
ENSG00000267457.1	lincRNA	RP5-837J1.4	3.19906	-2.25601	3.81477	0.00307621	0.210798	-1.44851
ENSG00000102804.13	protein_coding	TSC22D1	-2.41649	4.49609	-3.86929	0.00280569	0.202692	-1.44882
ENSG00000236081.1	lincRNA	ELFN1-AS1	5.82345	-3.24589	3.86952	0.00280459	0.202692	-1.45173
ENSG00000100422.12	protein_coding	CERK	-4.13994	5.70932	-3.8985	0.00267106	0.202049	-1.4576
ENSG00000176371.12	protein_coding	ZSCAN2	1.94913	3.63712	3.96921	0.00237228	0.192306	-1.48014
ENSG00000047597.5	protein_coding	XK	3.85187	-0.805687	3.83802	0.00295766	0.207909	-1.50722
ENSG00000177406.4	antisense	RP11-218M22.1	1.49408	2.66708	3.86929	0.00280568	0.202692	-1.50806
ENSG00000077721.14	protein_coding	UBE2A	1.72449	6.48592	4.01893	0.00218324	0.187663	-1.51584
ENSG00000187122.15	protein_coding	SLIT1	5.85987	2.18068	3.85955	0.00285216	0.202737	-1.51802
ENSG00000187775.15	protein_coding	DNAH17	2.33596	-0.316618	3.81153	0.00309311	0.211184	-1.52087
ENSG00000107223.11	protein_coding	EDF1	1.14438	6.67596	4.02454	0.00216291	0.187663	-1.53303
ENSG00000137496.16	protein_coding	IL18BP	1.17364	3.44008	3.90171	0.00265667	0.202049	-1.53683
ENSG00000111817.15	protein_coding	DSE	2.60794	2.34811	3.87653	0.00277168	0.202692	-1.54139
ENSG00000244642.3	misc_RNA	RN7SL396P	1.93454	-0.632106	3.74474	0.00346396	0.221438	-1.55359
ENSG00000120051.13	protein_coding	CFAP58	4.73123	0.436191	3.80945	0.00310402	0.211184	-1.55497
ENSG00000248103.1	lincRNA	CTC-338M12.9	5.61205	-2.98621	3.76339	0.00335599	0.217374	-1.55897
ENSG00000179399.12	protein_coding	GPC5	3.9552	-1.3963	3.77395	0.00329639	0.217374	-1.55961
ENSG00000163803.11	protein_coding	PLB1	4.32459	-2.64746	3.76444	0.00334999	0.217374	-1.56217
ENSG00000148341.16	protein_coding	SH3GLB2	1.01238	5.84678	3.98987	0.00229174	0.190645	-1.56622
ENSG00000103657.12	protein_coding	HERC1	1.22012	8.00963	4.02038	0.00217795	0.187663	-1.59026
ENSG00000101017.12	protein_coding	CD40	1.88995	5.77831	3.97383	0.00235403	0.192306	-1.59096
ENSG00000178038.15	protein_coding	ALS2CL	4.41108	-3.11166	3.76173	0.00336545	0.217374	-1.59331
ENSG00000226029.1	lincRNA	RP4-798A10.2	2.2136	1.19178	3.78918	0.00321241	0.21548	-1.59506
ENSG00000124215.15	protein_coding	CDH26	3.58553	-0.744145	3.71687	0.00363205	0.225041	-1.60062
ENSG00000167693.15	protein_coding	NXN	3.17112	2.00571	3.79156	0.00319945	0.215369	-1.60986
ENSG00000117519.14	protein_coding	CNN3	-7.3201	-2.38724	-3.70251	0.00372197	0.225041	-1.61889
ENSG00000112659.12	protein_coding	CUL9	1.08928	5.33766	3.92898	0.00253775	0.198132	-1.62308
ENSG00000177494.5	protein_coding	ZBED2	4.87748	-2.3361	3.70133	0.00372944	0.225041	-1.62338
ENSG00000197599.11	protein_coding	CCDC154	2.02145	-1.25596	3.69991	0.00373851	0.225041	-1.62414
ENSG00000257207.5	protein_coding	AC108938.5	4.92046	-2.79317	3.73023	0.00355044	0.22396	-1.62453
ENSG00000100376.10	protein_coding	FAM118A	1.41587	4.87591	3.89424	0.0026903	0.202049	-1.6262
ENSG00000187678.8	protein_coding	SPRY4	6.88527	-2.359	3.74038	0.00348968	0.222336	-1.62643
ENSG00000162616.8	protein_coding	DNAJB4	1.55398	4.0732	3.86636	0.0028196	0.202692	-1.63074
ENSG00000104972.13	protein_coding	LILRB1	8.06864	-0.371514	3.74489	0.00346305	0.221438	-1.63223
ENSG00000230043.1	processed_pseudogene	TMSB4XP6	3.68543	0.405365	3.736	0.00351576	0.223251	-1.6373
ENSG00000165983.13	protein_coding	PTER	-4.79974	4.29706	-3.69619	0.00376227	0.225115	-1.64008
ENSG00000100968.12	protein_coding	NFATC4	-3.55829	3.7798	-3.722	0.00360049	0.224883	-1.64707
ENSG00000254854.1	antisense	CTD-2523D13.2	2.46763	-3.41839	3.70134	0.0037294	0.225041	-1.64934
ENSG00000242612.5	protein_coding	DECR2	2.52814	2.0416	3.7616	0.00336616	0.217374	-1.65253
ENSG00000070404.8	protein_coding	FSTL3	2.25071	1.17458	3.71305	0.00365574	0.225041	-1.66623
ENSG00000157796.16	protein_coding	WDR19	-1.51597	5.316	-3.82386	0.00302929	0.210579	-1.68804
ENSG00000236204.4	lincRNA	LINC01376	2.19306	-1.42427	3.65512	0.00403534	0.232119	-1.68859
ENSG00000187609.14	protein_coding	EXD3	2.66894	1.93688	3.76242	0.0033615	0.217374	-1.68917
ENSG00000182240.14	protein_coding	BACE2	5.66467	-1.20208	3.7339	0.00352837	0.223307	-1.69735
ENSG00000078808.15	protein_coding	SDF4	1.37569	5.68334	3.89899	0.00266885	0.202049	-1.70175
ENSG00000212402.1	snoRNA	SNORA74B	1.67707	4.35096	3.864	0.00283082	0.202734	-1.70387
ENSG00000148396.17	protein_coding	SEC16A	1.00441	7.49403	3.9388	0.00249626	0.198132	-1.70972
ENSG00000205763.12	transcribed_unprocessed_pseudogene	RP9P	3.46077	-2.05843	3.66202	0.00398807	0.232119	-1.74067
ENSG00000204611.5	protein_coding	ZNF616	-3.35592	3.53875	-3.65053	0.00406712	0.232119	-1.74081
ENSG00000100162.13	protein_coding	CENPM	-1.69069	4.93739	-3.76408	0.00335203	0.217374	-1.74179
ENSG00000256294.6	protein_coding	ZNF225	-3.37671	2.29743	-3.61699	0.00430732	0.237415	-1.75033
ENSG00000197951.7	protein_coding	ZNF71	-3.1081	2.94575	-3.63016	0.00421128	0.236244	-1.76718
ENSG00000108448.19	protein_coding	TRIM16L	2.19786	1.00885	3.64493	0.00410624	0.232119	-1.76785
ENSG00000154124.4	protein_coding	OTULIN	1.39497	6.80505	3.88345	0.00273959	0.202049	-1.7719
ENSG00000172460.13	unitary_pseudogene	PRSS30P	6.08546	-3.13883	3.62945	0.00421643	0.236244	-1.77191
ENSG00000138685.11	protein_coding	FGF2	7.01332	-2.01694	3.60222	0.00441764	0.238499	-1.77317
ENSG00000068971.12	protein_coding	PPP2R5B	2.46559	3.30768	3.7814	0.00325499	0.217374	-1.77339
ENSG00000225697.9	protein_coding	SLC26A6	-1.80592	4.2016	-3.69504	0.00376964	0.225115	-1.77646
ENSG00000268543.1	TEC	CTD-2619J13.16	-2.71516	-0.28169	-3.58199	0.0045736	0.24002	-1.80099
ENSG00000142765.16	protein_coding	SYTL1	-3.59959	3.04841	-3.60324	0.00440992	0.238499	-1.80162
ENSG00000198440.8	protein_coding	ZNF583	-3.02719	2.42956	-3.60034	0.00443196	0.238499	-1.80194
ENSG00000071127.15	protein_coding	WDR1	1.34747	7.70545	3.89181	0.0027013	0.202049	-1.80229
ENSG00000196396.8	protein_coding	PTPN1	2.01172	6.88858	3.88184	0.00274701	0.202049	-1.81141
ENSG00000166689.13	protein_coding	PLEKHA7	-6.08151	-0.137512	-3.57479	0.00463044	0.241487	-1.81459
ENSG00000158457.5	protein_coding	TSPAN33	3.3972	5.65458	3.8539	0.00287944	0.20316	-1.81477
ENSG00000113504.18	protein_coding	SLC12A7	-4.78504	-0.90372	-3.60179	0.0044209	0.238499	-1.8214
ENSG00000085365.16	protein_coding	SCAMP1	-1.68799	5.94201	-3.75341	0.00341333	0.219675	-1.82387
ENSG00000267152.1	lincRNA	CTD-2528L19.6	-7.58407	-0.223356	-4.04471	0.00209146	0.182763	-1.8242
ENSG00000163818.15	protein_coding	LZTFL1	-4.14802	2.92981	-3.57233	0.00465005	0.241487	-1.83394
ENSG00000204498.9	protein_coding	NFKBIL1	1.42201	2.83095	3.68196	0.00385465	0.226508	-1.83479
ENSG00000196268.10	protein_coding	ZNF493	-3.33428	4.38532	-3.61119	0.00435029	0.238141	-1.83543
ENSG00000146453.11	protein_coding	PNLDC1	2.13786	-1.70839	3.54914	0.00483902	0.24688	-1.84765
ENSG00000273654.1	transcribed_processed_pseudogene	CTB-52I2.4	2.28543	1.71971	3.61628	0.00431252	0.237415	-1.84826
ENSG00000123870.10	transcribed_unprocessed_pseudogene	ZNF137P	-9.19088	0.930429	-4.01563	0.00219527	0.187663	-1.85723
ENSG00000270708.1	processed_pseudogene	RP11-568G11.5	4.99922	-2.61486	3.56356	0.00472056	0.244366	-1.8573
ENSG00000269220.1	lincRNA	LINC00528	2.61405	3.07907	3.68152	0.00385756	0.226508	-1.85765
ENSG00000153132.11	protein_coding	CLGN	-3.9445	2.27484	-3.55332	0.00480439	0.246206	-1.86363
ENSG00000172890.10	protein_coding	NADSYN1	1.13846	6.2264	3.81672	0.00306605	0.210798	-1.86442
ENSG00000166025.16	protein_coding	AMOTL1	-11.1847	0.710478	-3.56184	0.00473454	0.244425	-1.87169
ENSG00000154447.13	protein_coding	SH3RF1	5.67226	-0.51827	3.54362	0.00488513	0.24688	-1.87207
ENSG00000167840.12	protein_coding	ZNF232	-3.02393	3.24264	-3.57205	0.00465228	0.241487	-1.87744
ENSG00000173153.12	protein_coding	ESRRA	1.63834	4.42314	3.72619	0.00357489	0.224758	-1.88192
ENSG00000239569.3	antisense	KMT2E-AS1	1.38579	2.34983	3.62337	0.00426052	0.237415	-1.88586
ENSG00000064703.10	protein_coding	DDX20	-1.12337	5.34547	-3.70136	0.00372927	0.225041	-1.88817
ENSG00000107796.11	protein_coding	ACTA2	5.55379	-0.585757	3.52622	0.00503352	0.248908	-1.89091
ENSG00000127191.16	protein_coding	TRAF2	1.27753	5.06596	3.77136	0.00331091	0.217374	-1.89487
ENSG00000185386.13	protein_coding	MAPK11	1.64183	3.18027	3.64744	0.00408865	0.232119	-1.90175
ENSG00000080503.18	protein_coding	SMARCA2	1.39449	7.03343	3.82138	0.00304199	0.210579	-1.9051
ENSG00000260971.3	lincRNA	RP11-504A18.1	3.99489	-3.94928	3.53753	0.00493658	0.248132	-1.90953
ENSG00000158691.13	protein_coding	ZSCAN12	-3.88184	3.48578	-3.54382	0.00488343	0.24688	-1.9103
ENSG00000165244.6	protein_coding	ZNF367	-1.63027	5.00606	-3.66748	0.00395109	0.230884	-1.91255
ENSG00000159733.12	protein_coding	ZFYVE28	2.17897	-1.65922	3.51516	0.00513027	0.249202	-1.91442
ENSG00000198464.12	protein_coding	ZNF480	-1.67675	5.74678	-3.70801	0.00368725	0.225041	-1.91553
ENSG00000013364.17	protein_coding	MVP	2.55463	3.90249	3.72246	0.00359766	0.224883	-1.92587
ENSG00000230189.5	transcribed_unprocessed_pseudogene	GS1-124K5.2	2.12002	2.16636	3.58213	0.00457251	0.24002	-1.92655
ENSG00000173660.10	protein_coding	UQCRH	1.11522	7.41614	3.80083	0.00314964	0.213525	-1.9293
ENSG00000187653.11	processed_pseudogene	TMSB4XP8	2.98477	1.99238	3.61893	0.00429304	0.237415	-1.93118
ENSG00000126261.11	protein_coding	UBA2	-1.03037	8.03059	-3.7983	0.00316313	0.213679	-1.93143
ENSG00000154803.11	protein_coding	FLCN	1.48285	3.95484	3.70488	0.00370695	0.225041	-1.94183
ENSG00000280088.1	TEC	RP11-135F9.3	-1.88575	1.9679	-3.50438	0.00522646	0.250791	-1.94312
ENSG00000258038.4	lincRNA	CTD-2384A14.1	4.26625	-3.04253	3.49771	0.00528682	0.251157	-1.94395
ENSG00000167792.10	protein_coding	NDUFV1	1.35587	6.86192	3.77451	0.00329326	0.217374	-1.95784
ENSG00000247679.2	antisense	RP11-1277A3.1	1.89907	0.757722	3.52554	0.00503946	0.248908	-1.95908
ENSG00000141506.12	protein_coding	PIK3R5	7.0063	-0.307992	3.48304	0.00542227	0.254419	-1.95948
ENSG00000178764.7	protein_coding	ZHX2	-1.69392	6.72761	-3.70939	0.00367862	0.225041	-1.96341
ENSG00000267430.1	processed_pseudogene	RP11-635N19.2	-1.92554	1.24652	-3.51977	0.00508977	0.248908	-1.96432
ENSG00000270722.1	snRNA	U1	2.63984	6.52119	3.77233	0.00330545	0.217374	-1.97383
ENSG00000120217.12	protein_coding	CD274	3.55067	-0.410418	3.59225	0.0044938	0.239126	-1.9749
ENSG00000173818.15	protein_coding	ENDOV	2.26681	3.06701	3.64993	0.00407131	0.232119	-1.97742
ENSG00000269473.1	lincRNA	CTD-2619J13.19	-3.39572	-0.318649	-3.48058	0.00544534	0.254874	-1.98069
ENSG00000263751.1	miRNA	AC246787.1	-4.76265	-4.16755	-3.53811	0.00493165	0.248132	-1.98174
ENSG00000168060.13	protein_coding	NAALADL1	2.86811	-0.83655	3.53028	0.00499849	0.248908	-1.98356
ENSG00000117305.13	protein_coding	HMGCL	1.46314	4.30681	3.68924	0.00380709	0.226508	-1.99324
ENSG00000197506.7	protein_coding	SLC28A3	6.41935	-3.5062	3.50246	0.00524377	0.250989	-1.99711
ENSG00000156136.8	protein_coding	DCK	-1.38032	6.59128	-3.68376	0.00384283	0.226508	-1.99993
ENSG00000269867.1	sense_intronic	CTD-2583A14.8	-2.32664	-0.994155	-3.45847	0.00565709	0.262941	-2.00428
ENSG00000187531.12	protein_coding	SIRT7	1.34445	4.77493	3.68049	0.0038643	0.226508	-2.0068
ENSG00000279366.1	TEC	RP11-380M21.3	-2.58228	-0.346171	-3.43343	0.00590723	0.265665	-2.01744
ENSG00000083807.8	protein_coding	SLC27A5	1.46805	3.13519	3.59229	0.0044935	0.239126	-2.02472
ENSG00000206585.1	snRNA	RNVU1-7	1.53286	3.35881	3.61465	0.00432456	0.237415	-2.02862
ENSG00000187068.2	protein_coding	C3orf70	-4.93044	-2.81902	-3.43183	0.00592359	0.265665	-2.03092
ENSG00000126522.15	protein_coding	ASL	1.64116	3.32396	3.60444	0.00440092	0.238499	-2.03363
ENSG00000165757.8	protein_coding	KIAA1462	6.40166	-3.13279	3.44085	0.00583195	0.264521	-2.03639
ENSG00000078061.11	protein_coding	ARAF	1.52331	5.53891	3.69892	0.00374478	0.225041	-2.0381
ENSG00000197355.9	protein_coding	UAP1L1	2.36967	4.55524	3.68254	0.00385084	0.226508	-2.03877
ENSG00000100342.19	protein_coding	APOL1	4.86331	0.266241	3.54445	0.00487815	0.24688	-2.04056
ENSG00000102001.11	protein_coding	CACNA1F	3.96455	-1.58012	3.44703	0.00577001	0.263634	-2.04313
ENSG00000211897.6	IG_C_gene	IGHG3	5.02035	1.11085	3.65605	0.00402893	0.232119	-2.04822
ENSG00000082269.15	protein_coding	FAM135A	-2.94883	4.94369	-3.5049	0.00522178	0.250791	-2.0485
ENSG00000183914.13	protein_coding	DNAH2	5.06608	-2.68009	3.41464	0.00610246	0.270276	-2.0496
ENSG00000138623.8	protein_coding	SEMA7A	3.09863	1.81934	3.63585	0.00417048	0.235052	-2.05957
ENSG00000132646.9	protein_coding	PCNA	-1.00143	8.07362	-3.71928	0.0036172	0.225041	-2.06139
ENSG00000118985.13	protein_coding	ELL2	4.24912	3.26574	3.59004	0.00451085	0.239126	-2.06994
ENSG00000265975.1	lincRNA	CTB-41I6.2	5.5482	-2.48774	3.41311	0.00611861	0.270276	-2.07002
ENSG00000234975.6	processed_pseudogene	FTH1P2	2.51285	-1.25508	3.3977	0.00628408	0.27394	-2.07443
ENSG00000073282.11	protein_coding	TP63	5.57404	2.05563	3.58881	0.00452036	0.239126	-2.07502
ENSG00000125534.8	protein_coding	PPDPF	-4.00109	4.05537	-3.4354	0.00588717	0.265665	-2.08148
ENSG00000130958.10	protein_coding	SLC35D2	-5.0722	-0.383136	-3.52157	0.00507395	0.248908	-2.08449
ENSG00000153060.6	protein_coding	TEKT5	4.2971	-2.23109	3.38663	0.00640573	0.277333	-2.08657
ENSG00000266900.1	sense_intronic	RP11-173A16.2	-3.25079	1.17797	-3.40273	0.00622952	0.272184	-2.09269
ENSG00000237399.6	antisense	PITRM1-AS1	-2.75805	0.607132	-3.38429	0.00643175	0.277333	-2.09459
ENSG00000176894.8	protein_coding	PXMP2	-2.25738	2.03444	-3.40766	0.00617654	0.271113	-2.09963
ENSG00000187796.12	protein_coding	CARD9	2.76411	-0.454092	3.43134	0.0059287	0.265665	-2.10335
ENSG00000280365.1	TEC	RP11-9H20.2	-5.13362	-2.01702	-3.60721	0.00438003	0.238499	-2.11242
ENSG00000185010.12	protein_coding	F8	3.53264	2.04308	3.49075	0.00535066	0.252302	-2.11964
ENSG00000142627.12	protein_coding	EPHA2	4.46233	-2.7213	3.36435	0.00665799	0.279964	-2.12292
ENSG00000261438.1	sense_overlapping	RP11-399O19.9	4.35649	-1.42289	3.36116	0.00669495	0.279964	-2.12419
ENSG00000196431.3	protein_coding	CRYBA4	4.54979	-2.78798	3.36177	0.00668787	0.279964	-2.12428
ENSG00000135597.17	protein_coding	REPS1	1.5449	5.67269	3.61992	0.00428577	0.237415	-2.12584
ENSG00000100350.13	protein_coding	FOXRED2	-1.34779	4.96681	-3.5176	0.00510879	0.248908	-2.12677
ENSG00000099864.16	protein_coding	PALM	5.51118	-2.18883	3.35374	0.00678164	0.279964	-2.14668
ENSG00000177098.7	protein_coding	SCN4B	3.60382	-3.41957	3.34251	0.00691518	0.279964	-2.15182
ENSG00000255507.4	antisense	RP11-535A19.2	2.60275	-1.63828	3.3475	0.00685551	0.279964	-2.15416
ENSG00000135373.11	protein_coding	EHF	5.66713	-2.99828	3.3522	0.00679987	0.279964	-2.1547
ENSG00000266389.1	lincRNA	CTB-41I6.1	5.07253	-2.74558	3.36331	0.00666996	0.279964	-2.15499
ENSG00000198626.14	protein_coding	RYR2	6.17003	-1.94508	3.34264	0.00691358	0.279964	-2.15578
ENSG00000267298.1	sense_intronic	AC006116.19	-2.41344	-0.972718	-3.35743	0.00673836	0.279964	-2.15712
ENSG00000172638.11	protein_coding	EFEMP2	3.11027	0.275632	3.45088	0.00573177	0.263571	-2.1607
ENSG00000184014.6	protein_coding	DENND5A	2.74364	5.36069	3.64636	0.00409625	0.232119	-2.16882
ENSG00000138031.13	protein_coding	ADCY3	2.14768	6.56546	3.64917	0.0040766	0.232119	-2.17254
ENSG00000136492.7	protein_coding	BRIP1	-1.93206	5.97511	-3.5529	0.00480781	0.246206	-2.17296
ENSG00000131459.11	protein_coding	GFPT2	4.19332	-3.78299	3.34502	0.0068851	0.279964	-2.17316
ENSG00000267764.1	antisense	RP11-484L8.1	3.69729	-3.37197	3.33069	0.00705859	0.280376	-2.17684
ENSG00000131848.8	protein_coding	ZSCAN5A	-1.68309	2.55219	-3.38214	0.00645576	0.277612	-2.17808
ENSG00000135426.13	protein_coding	TESPA1	-6.72023	3.50172	-3.3278	0.00709403	0.280376	-2.17877
ENSG00000238829.1	snRNA	RNU7-45P	2.57507	-1.82898	3.33296	0.00703074	0.280376	-2.18053
ENSG00000075142.12	protein_coding	SRI	1.18126	6.07975	3.61605	0.00431424	0.237415	-2.18122
ENSG00000273035.1	sense_intronic	RP11-449G16.1	-4.05054	-2.27389	-3.65166	0.00405933	0.232119	-2.18258
ENSG00000148290.8	protein_coding	SURF1	1.42776	3.62224	3.50819	0.00519226	0.250791	-2.19229
ENSG00000143801.15	protein_coding	PSEN2	4.81096	0.0195901	3.42823	0.00596061	0.265924	-2.19987
ENSG00000004866.17	protein_coding	ST7	2.2128	3.91684	3.57601	0.00462076	0.241487	-2.21027
ENSG00000196081.8	protein_coding	ZNF724P	-4.47074	4.27227	-3.33398	0.00701838	0.280376	-2.21634
ENSG00000164877.17	protein_coding	MICALL2	-4.1569	-1.0127	-3.30152	0.00742571	0.282126	-2.22408
ENSG00000206344.6	protein_coding	HCG27	2.04953	3.16465	3.48468	0.00540697	0.254328	-2.22854
ENSG00000175467.13	protein_coding	SART1	1.25642	6.20268	3.59698	0.00445752	0.239126	-2.23694
ENSG00000172264.15	protein_coding	MACROD2	4.6466	-1.49951	3.30562	0.00737286	0.281469	-2.23826
ENSG00000132010.14	protein_coding	ZNF20	-4.58632	-1.1893	-3.58738	0.00453146	0.239126	-2.25094
ENSG00000171295.11	protein_coding	ZNF440	-3.58841	3.30052	-3.30827	0.00733897	0.281469	-2.26014
ENSG00000238045.8	antisense	AC009133.12	2.67425	-0.490324	3.28692	0.00761662	0.285623	-2.26143
ENSG00000273002.1	antisense	RP11-336K24.12	1.78113	1.91779	3.37597	0.00652519	0.27871	-2.26153
ENSG00000237264.4	processed_pseudogene	FTH1P11	2.36313	-2.25442	3.26629	0.00789526	0.289631	-2.26443
ENSG00000102098.16	protein_coding	SCML2	-8.40908	3.0232	-3.40613	0.00619294	0.271208	-2.2702
ENSG00000125735.9	protein_coding	TNFSF14	5.67211	-2.2959	3.26482	0.0079155	0.289631	-2.27445
ENSG00000166598.11	protein_coding	HSP90B1	2.60824	9.04084	3.65534	0.00403385	0.232119	-2.2767
ENSG00000231767.3	processed_pseudogene	RP11-92K2.2	1.54985	0.361322	3.30438	0.00738889	0.281517	-2.27992
ENSG00000219507.4	processed_pseudogene	FTH1P8	2.38128	-1.66054	3.26541	0.00790737	0.289631	-2.28188
ENSG00000251259.1	lincRNA	AC004069.2	2.46324	-1.70021	3.30828	0.00733894	0.281469	-2.28503
ENSG00000119630.12	protein_coding	PGF	3.0463	-0.255558	3.27643	0.00775697	0.289631	-2.28606
ENSG00000167799.8	protein_coding	NUDT8	2.21422	2.70882	3.41673	0.00608039	0.270003	-2.2879
ENSG00000104043.13	protein_coding	ATP8B4	3.5962	-3.83381	3.26307	0.00793963	0.289631	-2.289
ENSG00000232504.4	lincRNA	ST3GAL5-AS1	3.34515	-1.93921	3.27418	0.00778745	0.289631	-2.29552
ENSG00000198816.5	protein_coding	ZNF358	-5.69446	-2.40326	-3.2677	0.00787588	0.289631	-2.29569
ENSG00000177839.6	protein_coding	PCDHB9	-4.1175	-1.42322	-3.25341	0.00807433	0.289817	-2.29701
ENSG00000165475.12	protein_coding	CRYL1	4.05238	0.0670612	3.39486	0.00631499	0.274488	-2.29709
ENSG00000279161.1	TEC	CTB-12A17.2	3.83454	-2.43458	3.25756	0.00801613	0.289817	-2.29875
ENSG00000013725.13	protein_coding	CD6	4.83561	-2.09073	3.32484	0.00713069	0.281242	-2.30229
ENSG00000279456.1	TEC	RP11-87H9.5	-2.89821	-1.00489	-3.2414	0.00824512	0.290332	-2.30335
ENSG00000215114.6	protein_coding	UBXN2B	-1.21408	5.78102	-3.47489	0.00549906	0.256758	-2.30472
ENSG00000140464.18	protein_coding	PML	1.30827	5.00077	3.52387	0.00505397	0.248908	-2.31007
ENSG00000156127.6	protein_coding	BATF	3.8021	1.9049	3.49579	0.00530441	0.251366	-2.31059
ENSG00000105464.3	protein_coding	GRIN2D	4.59714	0.566888	3.41212	0.0061291	0.270276	-2.31632
ENSG00000159261.9	protein_coding	CLDN14	6.14258	-2.08842	3.25188	0.00809584	0.289898	-2.32215
ENSG00000111962.7	protein_coding	UST	6.66151	-1.68555	3.22701	0.0084547	0.293374	-2.32225
ENSG00000018610.12	protein_coding	CXorf56	1.3634	5.10259	3.49929	0.00527243	0.251157	-2.32262
ENSG00000128487.15	protein_coding	SPECC1	2.64776	3.5244	3.51897	0.00509676	0.248908	-2.32471
ENSG00000196204.10	transcribed_unprocessed_pseudogene	RNF216P1	-1.57698	3.95626	-3.34684	0.00686331	0.279964	-2.325
ENSG00000117151.11	protein_coding	CTBS	1.55826	4.20963	3.45827	0.0056591	0.262941	-2.32698
ENSG00000184840.10	protein_coding	TMED9	1.30816	6.11635	3.54354	0.00488577	0.24688	-2.3286
ENSG00000003400.13	protein_coding	CASP10	2.86706	0.840864	3.34504	0.00688485	0.279964	-2.3294
ENSG00000166394.13	protein_coding	CYB5R2	4.07075	3.47532	3.52418	0.00505126	0.248908	-2.33556
ENSG00000137770.12	protein_coding	CTDSPL2	-1.04947	6.96794	-3.52855	0.00501337	0.248908	-2.33865
ENSG00000167562.10	protein_coding	ZNF701	-10.0802	2.43336	-3.51866	0.00509945	0.248908	-2.34178
ENSG00000155629.13	protein_coding	PIK3AP1	-2.62354	7.67388	-3.50524	0.00521868	0.250791	-2.34458
ENSG00000184925.10	protein_coding	LCN12	2.32296	-1.72666	3.21717	0.00860105	0.294694	-2.34475
ENSG00000172123.11	protein_coding	SLFN12	-6.01602	-2.13259	-3.21105	0.00869329	0.296376	-2.34668
ENSG00000226979.7	protein_coding	LTA	3.8851	3.78339	3.45212	0.00571948	0.263571	-2.35158
ENSG00000281555.1	miRNA	AC005071.3	1.81616	-0.810387	3.2497	0.00812667	0.290023	-2.35173
ENSG00000100360.13	protein_coding	IFT27	-1.3735	3.89046	-3.3375	0.00697558	0.280376	-2.35483
ENSG00000237499.5	antisense	RP11-356I2.4	2.61821	2.08007	3.36952	0.00659851	0.279964	-2.35803
ENSG00000167996.14	protein_coding	FTH1	1.9409	8.35779	3.59248	0.00449204	0.239126	-2.35895
ENSG00000159917.13	protein_coding	ZNF235	-2.9607	2.22066	-3.23131	0.00839149	0.292585	-2.36199
ENSG00000026103.18	protein_coding	FAS	4.57269	3.0507	3.38402	0.00643471	0.277333	-2.36531
ENSG00000262209.2	protein_coding	PCDHGB3	-2.48307	2.50412	-3.26048	0.00797555	0.289631	-2.36874
ENSG00000213971.6	processed_transcript	RP11-15H20.6	-4.24352	2.87979	-3.22901	0.0084252	0.292883	-2.3706
ENSG00000122861.14	protein_coding	PLAU	6.11671	0.700403	3.26173	0.00795811	0.289631	-2.37477
ENSG00000115539.12	protein_coding	PDCL3	1.25075	4.06644	3.36916	0.00660271	0.279964	-2.37548
ENSG00000242759.5	lincRNA	LINC00882	3.26366	-1.25225	3.194	0.00895595	0.30022	-2.37872
ENSG00000116791.12	protein_coding	CRYZ	-2.15211	4.61546	-3.34383	0.00689929	0.279964	-2.38099
ENSG00000183864.4	protein_coding	TOB2	-1.76636	5.49315	-3.4086	0.00616651	0.271113	-2.38524
ENSG00000272913.1	lincRNA	RP11-440D17.3	4.65232	-3.21885	3.18973	0.00902296	0.300518	-2.38776
ENSG00000111863.11	protein_coding	ADTRP	-3.73592	-2.00305	-3.216	0.00861852	0.294763	-2.38906
ENSG00000272068.1	lincRNA	RP11-284F21.9	3.69945	-3.28682	3.21807	0.00858748	0.294694	-2.39561
ENSG00000135722.7	protein_coding	FBXL8	1.73549	0.5978	3.25312	0.00807837	0.289817	-2.39705
ENSG00000167716.17	protein_coding	WDR81	3.09809	5.5613	3.5176	0.00510883	0.248908	-2.40218
ENSG00000112312.8	protein_coding	GMNN	-0.932113	5.94662	-3.45561	0.00568512	0.263508	-2.40442
ENSG00000156860.14	protein_coding	FBRS	1.1227	6.35222	3.49787	0.0052854	0.251157	-2.40575
ENSG00000107614.20	protein_coding	TRDMT1	-1.68327	3.4297	-3.26491	0.00791426	0.289631	-2.40959
ENSG00000197157.9	protein_coding	SND1	0.979245	8.6607	3.55897	0.00475793	0.244969	-2.4096
ENSG00000018869.15	protein_coding	ZNF582	-6.00994	-0.323169	-3.2711	0.0078293	0.289631	-2.41107
ENSG00000137747.13	protein_coding	TMPRSS13	2.38221	-0.215639	3.29796	0.00747178	0.282126	-2.42895
ENSG00000171827.9	protein_coding	ZNF570	-7.40444	1.91469	-3.20962	0.00871507	0.296376	-2.42898
ENSG00000138152.8	protein_coding	BTBD16	4.29137	-3.61761	3.15459	0.0095943	0.309782	-2.43034
ENSG00000204311.10	protein_coding	DFNB59	-2.38861	0.697552	-3.16519	0.00941825	0.308278	-2.43952
ENSG00000228037.1	lincRNA	RP3-395M20.9	2.98976	-0.786931	3.1897	0.00902342	0.300518	-2.44303
ENSG00000116985.9	protein_coding	BMP8B	2.99161	-0.760082	3.24503	0.00819317	0.290023	-2.44369
ENSG00000161011.18	protein_coding	SQSTM1	1.88387	6.77164	3.51395	0.00514102	0.249202	-2.44597
ENSG00000170579.13	protein_coding	DLGAP1	-4.60559	-2.97824	-3.1581	0.0095357	0.309735	-2.44888
ENSG00000178623.10	protein_coding	GPR35	2.63324	-1.43567	3.14766	0.00971133	0.311449	-2.45246
ENSG00000135148.10	protein_coding	TRAFD1	1.43505	5.34813	3.44695	0.00577088	0.263634	-2.46107
ENSG00000237886.1	antisense	LINC01573	3.69707	-2.34311	3.13264	0.00996982	0.315874	-2.46253
ENSG00000127561.13	protein_coding	SYNGR3	2.55869	1.83073	3.29864	0.00746294	0.282126	-2.46277
ENSG00000213213.12	protein_coding	CCDC183	2.0725	-1.49494	3.15461	0.0095941	0.309782	-2.4643
ENSG00000088035.14	protein_coding	ALG6	-1.05574	4.80964	-3.33477	0.00700876	0.280376	-2.46881
ENSG00000196417.11	protein_coding	ZNF765	-1.38607	4.81255	-3.35222	0.00679953	0.279964	-2.4709
ENSG00000157353.15	protein_coding	FUK	1.5133	3.2075	3.31316	0.00727691	0.281469	-2.47433
ENSG00000254810.1	lincRNA	RP11-672A2.4	1.99965	-0.892937	3.16366	0.00944342	0.30848	-2.47716
ENSG00000222482.1	miRNA	AC005071.1	1.46258	-0.218632	3.19328	0.00896721	0.30022	-2.47811
ENSG00000168807.15	protein_coding	SNTB2	-1.33846	6.08409	-3.39391	0.00632546	0.274488	-2.49241
ENSG00000076067.10	protein_coding	RBMS2	-6.11477	0.379974	-3.11564	0.010271	0.320232	-2.49267
ENSG00000076003.4	protein_coding	MCM6	-1.03482	7.81312	-3.44987	0.00574183	0.263571	-2.49384
ENSG00000157191.18	protein_coding	NECAP2	1.66216	5.68327	3.44122	0.00582825	0.264521	-2.49625
ENSG00000237950.1	antisense	RP11-7O11.3	1.69953	-0.0101242	3.1576	0.00954406	0.309735	-2.49818
ENSG00000173706.11	protein_coding	HEG1	4.66236	3.10588	3.29741	0.00747893	0.282126	-2.50201
ENSG00000204387.11	protein_coding	C6orf48	-1.30965	5.70935	-3.37918	0.006489	0.278248	-2.50508
ENSG00000143870.11	protein_coding	PDIA6	1.64016	8.23801	3.49405	0.00532027	0.251492	-2.50832
ENSG00000185105.4	protein_coding	MYADML2	7.13885	0.832124	3.27444	0.00778389	0.289631	-2.50955
ENSG00000183496.5	protein_coding	MEX3B	-2.67643	1.80043	-3.15048	0.00966358	0.310965	-2.51073
ENSG00000131828.12	protein_coding	PDHA1	1.44819	7.01247	3.45254	0.00571539	0.263571	-2.5134
ENSG00000184056.13	protein_coding	VPS33B	1.3794	4.21618	3.36102	0.00669658	0.279964	-2.51417
ENSG00000179674.3	protein_coding	ARL14	4.22966	-2.98136	3.10036	0.0105494	0.324563	-2.51458
ENSG00000023608.4	protein_coding	SNAPC1	1.35129	3.76435	3.31657	0.00723391	0.281469	-2.51636
ENSG00000279207.1	TEC	RP11-159D12.8	-1.52174	2.68289	-3.18583	0.00908469	0.300564	-2.52023
ENSG00000164054.14	protein_coding	SHISA5	-1.10679	5.77006	-3.35992	0.00670936	0.279964	-2.52113
ENSG00000113319.10	protein_coding	RASGRF2	2.34271	-0.120429	3.24414	0.00820591	0.290023	-2.52118
ENSG00000168884.13	protein_coding	TNIP2	1.99151	4.49831	3.34758	0.00685461	0.279964	-2.52665
ENSG00000181513.13	protein_coding	ACBD4	1.4905	2.68096	3.2805	0.00770228	0.288268	-2.52771
ENSG00000277534.1	sense_intronic	RP11-9E17.1	-4.68703	1.29717	-3.09319	0.0106827	0.324563	-2.52838
ENSG00000203914.4	processed_pseudogene	HSP90B3P	2.78853	-3.02012	3.08515	0.0108341	0.326202	-2.52981
ENSG00000159339.12	protein_coding	PADI4	3.81447	-3.62284	3.09138	0.0107165	0.324563	-2.5304
ENSG00000181555.18	protein_coding	SETD2	-1.1802	7.85251	-3.43338	0.00590774	0.265665	-2.53094
ENSG00000197535.13	protein_coding	MYO5A	1.60091	6.57736	3.44427	0.00579766	0.264224	-2.53101
ENSG00000119777.17	protein_coding	TMEM214	1.53229	5.87808	3.42294	0.00601542	0.267742	-2.53123
ENSG00000231711.2	processed_transcript	LINC00899	2.28256	-3.56696	3.10946	0.0103827	0.322134	-2.53204
ENSG00000148498.14	protein_coding	PARD3	-4.91564	-0.498524	-3.13358	0.0099535	0.315874	-2.53328
ENSG00000206675.1	snRNA	RNU6-32P	-2.45523	-0.912977	-3.09516	0.0106458	0.324563	-2.53681
ENSG00000198818.8	protein_coding	SFT2D1	1.20618	4.81191	3.32794	0.00709234	0.280376	-2.53717
ENSG00000137941.15	protein_coding	TTLL7	3.80319	0.275748	3.26002	0.00798196	0.289631	-2.54192
ENSG00000125246.14	protein_coding	CLYBL	2.42153	2.30666	3.24943	0.00813052	0.290023	-2.5439
ENSG00000254427.1	lincRNA	RP11-430H10.1	-3.93021	-1.23491	-3.17427	0.00927006	0.305527	-2.54721
ENSG00000259488.2	antisense	RP11-154J22.1	-1.94001	2.62762	-3.1546	0.00959425	0.309782	-2.54739
ENSG00000166405.13	protein_coding	RIC3	-5.18261	-2.29554	-3.07296	0.0110679	0.32893	-2.55104
ENSG00000102854.13	protein_coding	MSLN	2.47767	-1.75216	3.09318	0.0106828	0.324563	-2.55135
ENSG00000155962.11	protein_coding	CLIC2	4.90441	-1.91618	3.10366	0.0104886	0.324145	-2.55208
ENSG00000233061.1	sense_intronic	TTLL7-IT1	3.89271	-3.28446	3.06879	0.0111493	0.330317	-2.55386
ENSG00000241839.8	protein_coding	PLEKHO2	1.78105	4.16014	3.31761	0.00722081	0.281469	-2.55893
ENSG00000272070.1	lincRNA	AC005618.6	-2.65887	1.74328	-3.11938	0.0102039	0.319712	-2.56058
ENSG00000215196.4	antisense	AC091878.1	3.52383	-2.45787	3.06641	0.0111957	0.331179	-2.56156
ENSG00000276180.1	protein_coding	HIST1H4I	-1.81053	6.58859	-3.37419	0.0065453	0.278944	-2.56277
ENSG00000007944.13	protein_coding	MYLIP	-3.52548	4.62085	-3.19512	0.00893853	0.30022	-2.56979
ENSG00000260160.1	sense_overlapping	CTC-471J1.2	-5.30569	-4.24329	-3.13699	0.00989423	0.31572	-2.57084
ENSG00000025708.11	protein_coding	TYMP	2.7062	0.497263	3.167	0.00938854	0.307834	-2.57677
ENSG00000279670.1	TEC	RP11-70L8.5	-4.20704	0.34739	-3.09155	0.0107134	0.324563	-2.58084
ENSG00000106804.7	protein_coding	C5	-1.87102	3.47598	-3.16285	0.0094568	0.30848	-2.58784
ENSG00000100056.10	protein_coding	DGCR14	0.918827	3.94127	3.29321	0.00753372	0.283631	-2.58907
ENSG00000152518.6	protein_coding	ZFP36L2	-1.41977	6.17591	-3.34804	0.00684914	0.279964	-2.58984
ENSG00000186510.10	protein_coding	CLCNKA	3.29092	-2.29367	3.12462	0.0101107	0.318413	-2.59102
ENSG00000110090.11	protein_coding	CPT1A	-5.23049	4.51395	-3.0937	0.0106732	0.324563	-2.59688
ENSG00000141504.10	protein_coding	SAT2	1.76639	2.98786	3.26007	0.00798122	0.289631	-2.60356
ENSG00000263013.1	sense_intronic	RP11-876N24.5	1.62842	2.90677	3.20212	0.00882998	0.297719	-2.60673
ENSG00000177917.9	protein_coding	ARL6IP6	-1.37642	4.69021	-3.22187	0.00853078	0.294405	-2.60798
ENSG00000163041.8	protein_coding	H3F3A	-1.4876	5.85736	-3.30744	0.00734956	0.281469	-2.60927
ENSG00000092295.10	protein_coding	TGM1	1.90455	0.0647625	3.10142	0.0105298	0.324563	-2.61239
ENSG00000173486.11	protein_coding	FKBP2	1.2741	4.58138	3.31372	0.00726975	0.281469	-2.61292
ENSG00000140548.8	protein_coding	ZNF710	1.78073	4.50601	3.3224	0.00716099	0.281469	-2.61814
ENSG00000105497.6	protein_coding	ZNF175	-4.32562	3.22878	-3.08222	0.0108898	0.326202	-2.62386
ENSG00000170425.3	protein_coding	ADORA2B	5.08034	-2.64472	3.03276	0.0118763	0.340427	-2.62465
ENSG00000159840.14	protein_coding	ZYX	3.17556	4.32297	3.34217	0.0069192	0.279964	-2.6299
ENSG00000214773.1	sense_intronic	RP11-717D12.1	-2.12763	0.638487	-3.03941	0.0117385	0.339661	-2.63083
ENSG00000269404.5	protein_coding	SPIB	-1.50253	6.09856	-3.33057	0.00706006	0.280376	-2.63871
ENSG00000054793.12	protein_coding	ATP9A	7.92146	-0.622141	3.02243	0.0120934	0.342241	-2.64062
ENSG00000185624.13	protein_coding	P4HB	1.66544	8.51507	3.43015	0.00594085	0.265665	-2.64103
ENSG00000265517.1	miRNA	AC246787.3	-6.32041	-3.94343	-3.0654	0.0112157	0.331253	-2.64334
ENSG00000002919.13	protein_coding	SNX11	1.51044	4.7081	3.31133	0.00730005	0.281469	-2.64364
ENSG00000113719.14	protein_coding	ERGIC1	1.10505	7.23411	3.37822	0.00649975	0.278248	-2.64384
ENSG00000267414.1	lincRNA	RP11-456K23.1	-4.15022	-0.809993	-3.00953	0.0123702	0.345714	-2.64426
ENSG00000266385.1	lincRNA	RP11-227G15.8	2.41873	-3.20901	3.01279	0.0122996	0.344649	-2.64557
ENSG00000251493.3	protein_coding	FOXD1	3.95195	-1.13274	3.13513	0.0099265	0.315874	-2.6468
ENSG00000102221.12	protein_coding	JADE3	2.23404	4.34872	3.33272	0.00703377	0.280376	-2.64681
ENSG00000141401.10	protein_coding	IMPA2	-3.82323	3.05805	-3.04789	0.0115651	0.33739	-2.65601
ENSG00000144843.10	protein_coding	ADPRH	4.15077	1.71632	3.29063	0.00756771	0.284349	-2.65657
ENSG00000261435.1	lincRNA	RP13-126P21.2	2.47027	-3.30843	3.01339	0.0122866	0.344649	-2.66143
ENSG00000142065.12	protein_coding	ZFP14	-6.52841	2.3614	-2.98935	0.0128161	0.347293	-2.66911
ENSG00000115325.12	protein_coding	DOK1	1.51845	3.42264	3.23479	0.00834073	0.292141	-2.67111
ENSG00000234869.1	antisense	RP3-439F8.1	-5.59166	-4.04598	-3.04955	0.0115315	0.337169	-2.67121
ENSG00000166881.8	protein_coding	TMEM194A	-1.25449	7.16197	-3.32864	0.00708372	0.280376	-2.67234
ENSG00000241155.1	antisense	ARHGAP31-AS1	2.7346	-2.909	3.01266	0.0123024	0.344649	-2.67435
ENSG00000162191.12	protein_coding	UBXN1	1.12075	6.12076	3.33828	0.00696613	0.280376	-2.67472
ENSG00000138495.5	protein_coding	COX17	1.6478	5.28664	3.31448	0.00726019	0.281469	-2.6771
ENSG00000110619.15	protein_coding	CARS	1.39656	6.31362	3.34194	0.00692196	0.279964	-2.68437
ENSG00000156313.11	protein_coding	RPGR	-4.30106	2.83585	-2.98608	0.0128899	0.348301	-2.68507
ENSG00000251456.1	sense_intronic	RP11-436H11.5	-4.55816	0.0242002	-3.03704	0.0117874	0.339661	-2.68545
ENSG00000176293.18	protein_coding	ZNF135	-7.91293	-3.07833	-3.00028	0.0125727	0.347057	-2.69099
ENSG00000260193.1	lincRNA	RP11-83N9.5	3.61451	-1.67836	2.98291	0.012962	0.348897	-2.69726
ENSG00000249592.4	antisense	RP11-440L14.1	1.26693	3.90861	3.23361	0.00835784	0.292141	-2.70201
ENSG00000065883.13	protein_coding	CDK13	-1.23555	6.92576	-3.30684	0.00735732	0.281469	-2.70231
ENSG00000212127.5	protein_coding	TAS2R14	-1.74804	0.819514	-3.00717	0.0124215	0.345949	-2.70336
ENSG00000180855.14	protein_coding	ZNF443	-3.31631	1.80805	-2.9943	0.0127052	0.347057	-2.70703
ENSG00000135124.13	protein_coding	P2RX4	2.01843	3.67703	3.21897	0.00857405	0.294694	-2.70835
ENSG00000204528.3	sense_intronic	PSORS1C3	5.81256	-1.90605	2.96005	0.0134927	0.354126	-2.71695
ENSG00000027847.12	protein_coding	B4GALT7	0.98707	3.96889	3.2034	0.00881027	0.297581	-2.71836
ENSG00000255097.1	sense_intronic	RP11-5L12.1	2.30932	-2.35808	2.97545	0.0131328	0.349661	-2.71849
ENSG00000158006.12	protein_coding	PAFAH2	0.994293	3.12017	3.14863	0.00969495	0.311448	-2.71865
ENSG00000231865.1	sense_intronic	SIK3-IT1	-1.71963	2.17951	-3.04422	0.0116399	0.338535	-2.72161
ENSG00000254245.2	protein_coding	PCDHGA3	-3.71967	-2.28307	-2.99232	0.0127496	0.347057	-2.7277
ENSG00000279529.1	TEC	CTD-3222D19.8	1.41685	1.06343	3.04931	0.0115365	0.337169	-2.73108
ENSG00000177733.6	protein_coding	HNRNPA0	-1.07709	7.25841	-3.30606	0.00736723	0.281469	-2.73146
ENSG00000097046.11	protein_coding	CDC7	-1.02647	5.80202	-3.2445	0.00820072	0.290023	-2.73179
ENSG00000267521.1	lincRNA	RP11-87G24.6	-4.87161	1.75434	-2.94786	0.0137848	0.354387	-2.73421
ENSG00000133983.13	protein_coding	COX16	-1.94442	0.514823	-2.97546	0.0131325	0.349661	-2.7383
ENSG00000112079.8	protein_coding	STK38	-1.14616	5.96303	-3.24163	0.0082419	0.290332	-2.73932
ENSG00000142856.15	protein_coding	ITGB3BP	-0.927549	5.54169	-3.23404	0.00835156	0.292141	-2.73963
ENSG00000227986.1	unprocessed_pseudogene	TRIM60P18	-3.23526	0.951794	-2.96642	0.0133427	0.352962	-2.74023
ENSG00000125753.12	protein_coding	VASP	1.80692	6.17974	3.31434	0.00726193	0.281469	-2.74215
ENSG00000215512.8	transcribed_unprocessed_pseudogene	AP005901.1	-5.325	-1.37758	-2.96636	0.013344	0.352962	-2.74285
ENSG00000275379.1	protein_coding	HIST1H3I	-4.55704	6.25524	-3.08214	0.0108914	0.326202	-2.74367
ENSG00000275221.1	protein_coding	HIST1H2AK	-2.21461	5.05327	-3.15846	0.00952973	0.309735	-2.74565
ENSG00000110900.13	protein_coding	TSPAN11	5.49	-1.69081	3.04914	0.0115398	0.337169	-2.74655
ENSG00000087365.13	protein_coding	SF3B2	1.01388	8.42438	3.35792	0.00673268	0.279964	-2.74809
ENSG00000273079.3	protein_coding	GRIN2B	3.69506	-2.367	2.9671	0.0133267	0.352962	-2.74833
ENSG00000213799.9	protein_coding	ZNF845	-4.42673	3.62417	-2.99243	0.0127471	0.347057	-2.74921
ENSG00000185561.9	protein_coding	TLCD2	2.89997	-2.73624	2.9341	0.0141219	0.358945	-2.75061
ENSG00000114646.8	protein_coding	CSPG5	-1.96316	-0.833434	-2.93371	0.0141317	0.358945	-2.75593
ENSG00000070269.12	protein_coding	TMEM260	-1.1308	4.50268	-3.15076	0.00965881	0.310965	-2.75878
ENSG00000184470.18	protein_coding	TXNRD2	1.47967	3.60591	3.18569	0.00908692	0.300564	-2.75958
ENSG00000174990.4	protein_coding	CA5A	-2.01994	-4.11997	-2.9484	0.0137718	0.354387	-2.76047
ENSG00000111445.12	protein_coding	RFC5	-0.959913	5.68982	-3.23064	0.00840127	0.292585	-2.76136
ENSG00000231681.1	lincRNA	AC020743.3	3.30969	-3.22762	2.92754	0.0142857	0.359977	-2.763
ENSG00000188833.8	protein_coding	ENTPD8	2.97083	-4.21094	2.9211	0.0144483	0.362657	-2.76904
ENSG00000148229.11	protein_coding	POLE3	-1.13396	6.92558	-3.26493	0.00791389	0.289631	-2.77173
ENSG00000110074.9	protein_coding	FOXRED1	0.841324	4.99435	3.22213	0.00852696	0.294405	-2.7731
ENSG00000267787.4	antisense	RP11-35G9.5	-2.90319	2.18661	-2.99664	0.0126531	0.347057	-2.77604
ENSG00000011566.13	protein_coding	MAP4K3	-3.9723	2.90507	-2.93636	0.014066	0.358601	-2.77832
ENSG00000116062.13	protein_coding	MSH6	-0.79156	8.62534	-3.31689	0.00722985	0.281469	-2.77866
ENSG00000115295.18	protein_coding	CLIP4	5.15983	-0.562161	3.04105	0.0117048	0.339661	-2.78248
ENSG00000275673.1	sense_intronic	RP11-876N24.7	2.33338	-0.789259	2.94956	0.0137436	0.354283	-2.78255
ENSG00000196284.12	protein_coding	SUPT3H	1.27507	2.53324	3.11389	0.0103024	0.320632	-2.78266
ENSG00000131143.7	protein_coding	COX4I1	1.00631	7.87557	3.32095	0.00717908	0.281469	-2.78319
ENSG00000274386.3	lincRNA	RP5-994D16.11	2.33287	-1.64439	2.92759	0.0142844	0.359977	-2.78485
ENSG00000243716.9	protein_coding	NPIPB5	-1.5424	1.95337	-2.99197	0.0127573	0.347057	-2.78907
ENSG00000117280.11	protein_coding	RAB29	2.03616	4.37786	3.25477	0.0080552	0.289817	-2.79062
ENSG00000168071.20	protein_coding	CCDC88B	1.62718	5.52243	3.25342	0.00807423	0.289817	-2.79341
ENSG00000178445.8	protein_coding	GLDC	4.1841	-2.5876	2.90163	0.0149513	0.366034	-2.7959
ENSG00000178814.14	protein_coding	OPLAH	3.67271	1.82683	3.09566	0.0106366	0.324563	-2.79883
ENSG00000273018.4	processed_transcript	CTD-2303H24.2	3.9257	-2.54656	2.9062	0.0148316	0.366034	-2.8016
ENSG00000254986.6	protein_coding	DPP3	1.10468	5.74414	3.2482	0.00814802	0.290023	-2.80299
ENSG00000105656.11	protein_coding	ELL	1.35161	4.77554	3.20878	0.00872792	0.296376	-2.80369
ENSG00000235505.6	transcribed_unprocessed_pseudogene	RP11-693N9.2	-2.71841	-3.98686	-2.89621	0.0150944	0.366034	-2.80398
ENSG00000170468.7	protein_coding	C14orf169	-3.93394	3.44768	-2.93187	0.0141774	0.359627	-2.80448
ENSG00000180938.5	protein_coding	ZNF572	-8.17663	1.77653	-3.04451	0.011634	0.338535	-2.80795
ENSG00000174233.10	protein_coding	ADCY6	-5.0276	-3.37731	-2.90341	0.0149046	0.366034	-2.808
ENSG00000169223.13	protein_coding	LMAN2	1.15069	6.32507	3.26426	0.00792319	0.289631	-2.80837
ENSG00000125885.12	protein_coding	MCM8	-0.907008	6.82099	-3.24658	0.008171	0.290023	-2.80936
ENSG00000179406.6	lincRNA	LINC00174	2.4788	3.52021	3.12318	0.0101363	0.318413	-2.81268
ENSG00000092051.15	protein_coding	JPH4	4.87749	-2.39651	2.88964	0.0152699	0.366731	-2.81443
ENSG00000203279.3	lincRNA	RP11-498P14.5	5.25756	-2.72622	2.88671	0.0153486	0.366731	-2.81511
ENSG00000126561.15	protein_coding	STAT5A	4.42411	2.69164	3.17239	0.00930045	0.305999	-2.81898
ENSG00000144283.20	protein_coding	PKP4	-7.83119	3.78516	-2.88196	0.0154774	0.366731	-2.82174
ENSG00000105963.12	protein_coding	ADAP1	2.54519	-1.1217	3.00771	0.0124097	0.345949	-2.827
ENSG00000198753.10	protein_coding	PLXNB3	2.02313	-3.19014	2.91059	0.0147177	0.365069	-2.82861
ENSG00000127989.12	protein_coding	MTERF1	-3.86182	3.73883	-2.96205	0.0134455	0.35378	-2.82903
ENSG00000139880.18	protein_coding	CDH24	-3.1842	-0.394255	-2.92465	0.0143584	0.361331	-2.82937
ENSG00000157240.3	protein_coding	FZD1	-6.00619	1.23043	-2.88645	0.0153556	0.366731	-2.82983
ENSG00000149289.9	protein_coding	ZC3H12C	-5.58077	-0.948939	-2.97834	0.0130662	0.349595	-2.83008
ENSG00000173535.12	protein_coding	TNFRSF10C	3.17157	-2.19606	2.895	0.0151266	0.366034	-2.83196
ENSG00000239899.3	misc_RNA	RN7SL674P	2.32365	0.0935948	2.97504	0.0131421	0.349661	-2.83332
ENSG00000178732.5	protein_coding	GP5	2.44609	-2.30727	2.9139	0.0146324	0.36465	-2.83785
ENSG00000279148.1	TEC	RP11-135F9.4	-3.14058	-0.90464	-2.86797	0.0158626	0.366731	-2.84207
ENSG00000185950.8	protein_coding	IRS2	-8.11772	-1.29758	-2.87022	0.0158	0.366731	-2.8443
ENSG00000166326.6	protein_coding	TRIM44	-3.86589	5.6449	-3.02459	0.0120476	0.342241	-2.8464
ENSG00000184787.17	protein_coding	UBE2G2	-1.02896	6.6852	-3.21851	0.00858099	0.294694	-2.84679
ENSG00000031081.9	protein_coding	ARHGAP31	2.99992	2.32987	3.195	0.00894035	0.30022	-2.84988
ENSG00000138399.16	protein_coding	FASTKD1	1.03829	5.2014	3.18563	0.00908791	0.300564	-2.85262
ENSG00000237731.1	processed_pseudogene	RNGTTP1	3.14513	-2.93801	2.86325	0.0159948	0.367552	-2.85757
ENSG00000267750.4	antisense	RUNDC3A-AS1	3.20069	0.413425	2.93578	0.0140805	0.358601	-2.86311
ENSG00000221923.7	protein_coding	ZNF880	-6.25468	0.23605	-2.8534	0.0162743	0.3705	-2.86461
ENSG00000278463.1	protein_coding	HIST1H2AB	-1.94854	5.5748	-3.13195	0.00998195	0.315874	-2.86591
ENSG00000125266.6	protein_coding	EFNB2	-2.67313	0.170428	-2.85295	0.0162871	0.3705	-2.86626
ENSG00000171812.9	protein_coding	COL8A2	4.90593	-1.7359	2.99763	0.0126311	0.347057	-2.86678
ENSG00000189171.12	protein_coding	S100A13	1.7516	1.34432	3.02171	0.0121087	0.342241	-2.86848
ENSG00000188211.7	protein_coding	NCR3LG1	-7.8751	4.62365	-2.85481	0.0162339	0.3705	-2.87023
ENSG00000197530.11	protein_coding	MIB2	1.25159	3.08276	3.08491	0.0108387	0.326202	-2.87096
ENSG00000081853.14	protein_coding	PCDHGA2	-5.46037	-0.760508	-2.85732	0.0161624	0.370065	-2.87207
ENSG00000244618.3	misc_RNA	RN7SL334P	2.79541	-2.48803	2.88815	0.0153098	0.366731	-2.87302
ENSG00000104447.10	protein_coding	TRPS1	5.5019	3.23459	3.11306	0.0103175	0.320632	-2.874
ENSG00000169213.6	protein_coding	RAB3B	-5.83804	-1.79806	-2.84671	0.0164669	0.3705	-2.8762
ENSG00000141664.8	protein_coding	ZCCHC2	-2.49363	6.08776	-3.17989	0.00917946	0.303065	-2.87643
ENSG00000142186.15	protein_coding	SCYL1	1.13077	5.75557	3.20898	0.00872488	0.296376	-2.87845
ENSG00000114857.16	protein_coding	NKTR	-0.922792	7.75771	-3.23787	0.00829607	0.291587	-2.88158
ENSG00000228393.3	antisense	LINC01004	1.16825	2.12681	3.01277	0.0123001	0.344649	-2.88498
ENSG00000163687.12	protein_coding	DNASE1L3	2.11701	-1.96226	2.99239	0.0127479	0.347057	-2.88819
ENSG00000259959.1	lincRNA	RP11-121C2.2	-1.69298	3.1584	-2.95299	0.0136611	0.354283	-2.89112
ENSG00000198157.9	protein_coding	HMGN5	-4.74032	3.91159	-2.91497	0.0146049	0.36465	-2.89136
ENSG00000217801.8	transcribed_unprocessed_pseudogene	RP11-465B22.3	3.20514	-1.39861	2.99678	0.0126501	0.347057	-2.89247
ENSG00000214960.8	protein_coding	ISPD	3.70943	-2.95527	2.83351	0.0168537	0.3705	-2.89593
ENSG00000182165.16	lincRNA	TP53TG1	1.38846	2.31316	3.00468	0.012476	0.346953	-2.89644
ENSG00000165698.14	protein_coding	C9orf9	1.60203	1.69761	2.95992	0.0134958	0.354126	-2.89752
ENSG00000275591.3	protein_coding	XKR5	-4.94035	-3.93286	-2.89578	0.0151059	0.366034	-2.89954
ENSG00000272384.1	lincRNA	RP11-44N11.2	-2.59045	-0.0946577	-2.82741	0.0170353	0.3705	-2.89964
ENSG00000279168.1	protein_coding	HSPC047	2.24975	-2.50715	2.83113	0.0169243	0.3705	-2.90126
ENSG00000197013.8	protein_coding	ZNF429	-1.91224	3.6262	-2.95155	0.0136956	0.354283	-2.90612
ENSG00000119392.13	protein_coding	GLE1	0.788641	6.37012	3.20417	0.00879832	0.297581	-2.90693
ENSG00000108602.16	protein_coding	ALDH3A1	3.16558	-4.02402	2.83558	0.0167925	0.3705	-2.91146
ENSG00000237978.4	antisense	KCNMB2-AS1	4.76877	-2.10389	2.82288	0.0171717	0.3705	-2.91258
ENSG00000133246.10	protein_coding	PRAM1	2.81313	-1.37551	2.85034	0.016362	0.3705	-2.91356
ENSG00000165633.11	protein_coding	VSTM4	5.82716	-4.01636	2.83511	0.0168061	0.3705	-2.91571
ENSG00000146263.10	protein_coding	MMS22L	-1.08354	6.47915	-3.14617	0.00973666	0.311737	-2.91853
ENSG00000275294.3	lincRNA	RP11-428O18.6	2.47434	-1.00789	2.87006	0.0158044	0.366731	-2.91875
ENSG00000263002.6	protein_coding	ZNF234	-5.96131	-1.72342	-2.81833	0.0173094	0.3705	-2.91882
ENSG00000148843.12	protein_coding	PDCD11	1.2083	7.39888	3.22498	0.00848468	0.293879	-2.91905
ENSG00000256223.4	protein_coding	ZNF10	-1.95542	3.32786	-2.95103	0.0137083	0.354283	-2.92154
ENSG00000134504.11	protein_coding	KCTD1	-4.49995	0.949829	-2.81159	0.017516	0.372828	-2.92242
ENSG00000263069.4	antisense	CTD-2047H16.4	2.59681	-1.9968	2.86024	0.0160797	0.369058	-2.92324
ENSG00000274341.1	lincRNA	RP11-227G15.10	2.18223	-2.75433	2.83746	0.016737	0.3705	-2.92445
ENSG00000267519.3	lincRNA	CTD-3252C9.4	2.39793	-1.00883	2.91273	0.0146625	0.36465	-2.92482
ENSG00000196562.13	protein_coding	SULF2	4.55583	0.80312	3.0786	0.0109592	0.326718	-2.92801
ENSG00000169752.15	protein_coding	NRG4	-4.20752	-1.89669	-2.89623	0.0150938	0.366034	-2.92856
ENSG00000089041.15	protein_coding	P2RX7	5.55169	-0.459281	2.92858	0.0142598	0.359977	-2.93098
ENSG00000104951.14	protein_coding	IL4I1	2.45274	2.4097	3.12739	0.0100618	0.317874	-2.93229
ENSG00000265753.2	misc_RNA	RN7SL444P	2.42694	-1.62404	2.8392	0.0166857	0.3705	-2.93341
ENSG00000251322.6	processed_transcript	SHANK3	4.29151	-1.97878	2.84045	0.0166493	0.3705	-2.93557
ENSG00000279253.1	TEC	RP4-614O4.13	1.73305	1.12271	2.91881	0.0145067	0.363622	-2.93584
ENSG00000205542.9	protein_coding	TMSB4X	3.07164	9.61362	3.3002	0.00744274	0.282126	-2.93723
ENSG00000223722.3	processed_pseudogene	RP11-467L13.5	3.16068	-3.2691	2.82202	0.0171977	0.3705	-2.9383
ENSG00000225506.2	lincRNA	CYP4A22-AS1	3.47306	-3.52567	2.79854	0.0179226	0.37531	-2.94156
ENSG00000143303.10	protein_coding	RRNAD1	1.15917	4.2472	3.10312	0.0104986	0.324145	-2.94448
ENSG00000148248.12	protein_coding	SURF4	0.917465	6.94702	3.20536	0.00878003	0.297581	-2.94724
ENSG00000269837.1	transcribed_processed_pseudogene	IPO5P1	-4.0511	2.38264	-2.85026	0.0163643	0.3705	-2.94843
ENSG00000247345.2	antisense	RP11-266N13.2	4.11038	-4.38188	2.79597	0.0180039	0.37531	-2.94924
ENSG00000224631.4	transcribed_processed_pseudogene	RP11-51O6.1	1.27743	2.21125	2.95155	0.0136958	0.354283	-2.94964
ENSG00000155158.19	protein_coding	TTC39B	3.79835	-1.52644	2.84004	0.0166613	0.3705	-2.9513
ENSG00000137177.17	protein_coding	KIF13A	5.05178	0.853854	2.95405	0.0136356	0.354283	-2.95288
ENSG00000196466.9	protein_coding	ZNF799	-4.78601	1.53183	-2.78885	0.0182307	0.37531	-2.95306
ENSG00000238164.5	antisense	RP3-395M20.8	2.60574	1.03889	2.98616	0.0128881	0.348301	-2.95708
ENSG00000233427.1	antisense	RP1-212P9.3	2.30403	-2.08109	2.79887	0.0179123	0.37531	-2.95975
ENSG00000237276.7	transcribed_unprocessed_pseudogene	ANO7P1	1.89792	-0.577335	2.82963	0.016969	0.3705	-2.96135
ENSG00000189057.9	protein_coding	FAM111B	-5.11489	6.275	-2.93792	0.0140277	0.358601	-2.96158
ENSG00000186026.6	protein_coding	ZNF284	-5.62521	-3.73965	-2.82146	0.0172146	0.3705	-2.96168
ENSG00000111737.10	protein_coding	RAB35	1.06558	6.30627	3.16786	0.00937444	0.307834	-2.96178
ENSG00000196935.7	protein_coding	SRGAP1	7.89623	-1.15545	2.79742	0.0179578	0.37531	-2.9618
ENSG00000186638.14	protein_coding	KIF24	-1.11316	5.07959	-3.07298	0.0110675	0.32893	-2.96383
ENSG00000180479.12	protein_coding	ZNF571	-7.10613	1.05562	-2.83039	0.0169464	0.3705	-2.96476
ENSG00000162645.11	protein_coding	GBP2	4.13827	-3.04079	2.786	0.0183222	0.37531	-2.96556
ENSG00000267121.4	antisense	CTD-2020K17.1	2.84408	1.94368	3.02567	0.0120249	0.342241	-2.96606
ENSG00000167711.12	protein_coding	SERPINF2	2.92046	-1.19698	2.89016	0.0152558	0.366731	-2.96627
ENSG00000249353.2	processed_pseudogene	NPM1P27	1.07573	3.99882	3.05741	0.0113737	0.335298	-2.97021
ENSG00000272006.1	processed_pseudogene	RP11-583F2.6	-4.31593	-2.6098	-2.91399	0.0146299	0.36465	-2.97043
ENSG00000113407.12	protein_coding	TARS	1.46185	7.13162	3.1916	0.00899365	0.300518	-2.97066
ENSG00000151725.10	protein_coding	CENPU	-1.38962	6.46904	-3.13285	0.00996615	0.315874	-2.97317
ENSG00000149474.12	protein_coding	CSRP2BP	-1.24926	4.57337	-3.00062	0.012565	0.347057	-2.9765
ENSG00000115318.10	protein_coding	LOXL3	3.34493	-0.770462	2.88	0.0155307	0.366731	-2.97672
ENSG00000149743.12	protein_coding	TRPT1	1.47166	4.0041	3.08269	0.0108809	0.326202	-2.9817
ENSG00000281332.1	lincRNA	LINC00997	3.71433	-2.97908	2.7907	0.0181714	0.37531	-2.98279
ENSG00000208018.1	miRNA	MIR645	1.67051	-1.42883	2.82926	0.0169802	0.3705	-2.98497
ENSG00000100298.14	protein_coding	APOBEC3H	4.50619	-2.41171	2.79663	0.017983	0.37531	-2.98739
ENSG00000267199.1	antisense	RP11-861E21.2	-2.67863	1.29653	-2.82655	0.0170611	0.3705	-2.9882
ENSG00000267462.1	lincRNA	RP11-866E20.3	-2.95536	-2.81121	-2.79537	0.0180227	0.37531	-2.99138
ENSG00000124224.15	transcribed_unprocessed_pseudogene	PPP4R1L	-2.4019	2.51044	-2.86723	0.0158834	0.366731	-2.99154
ENSG00000272583.1	lincRNA	RP11-344P13.6	-2.86647	0.578842	-2.77731	0.0186046	0.37664	-2.99171
ENSG00000198899.2	protein_coding	MT-ATP6	-1.49744	12.0921	-3.25569	0.00804232	0.289817	-2.99474
ENSG00000175449.12	protein_coding	RFESD	-2.92838	1.39836	-2.80672	0.0176665	0.373526	-2.99756
ENSG00000200394.1	snoRNA	SNORA38B	1.49865	2.06274	2.95004	0.013732	0.354283	-3.00011
ENSG00000064199.5	protein_coding	SPA17	-2.55208	1.58646	-2.82164	0.0172091	0.3705	-3.00165
ENSG00000198208.10	protein_coding	RPS6KL1	2.16274	2.46562	2.90957	0.0147441	0.365247	-3.00211
ENSG00000104432.11	protein_coding	IL7	1.8292	-2.80137	2.82279	0.0171742	0.3705	-3.00329
ENSG00000008300.13	protein_coding	CELSR3	2.64497	3.40773	3.00923	0.0123767	0.345714	-3.00464
ENSG00000183022.5	processed_pseudogene	TPM3P8	2.51066	-1.29954	2.78794	0.01826	0.37531	-3.00478
ENSG00000167281.17	protein_coding	RBFOX3	5.21816	-3.24516	2.7515	0.0194686	0.379607	-3.0052
ENSG00000007312.11	protein_coding	CD79B	-1.93363	7.84634	-3.14255	0.00979853	0.313191	-3.00586
ENSG00000107020.8	protein_coding	PLGRKT	1.48323	3.53979	3.00276	0.012518	0.347057	-3.01086
ENSG00000151470.11	protein_coding	C4orf33	1.06628	3.23664	3.00386	0.0124939	0.346953	-3.01366
ENSG00000164983.7	protein_coding	TMEM65	-2.02162	3.85371	-2.91129	0.0146996	0.365069	-3.01533
ENSG00000271780.1	lincRNA	RP11-1017G21.5	1.29751	0.95869	2.88422	0.015416	0.366731	-3.01915
ENSG00000270010.1	sense_intronic	CTD-2132N18.4	2.43728	-3.08806	2.78709	0.0182871	0.37531	-3.02262
ENSG00000251194.2	sense_intronic	RP1-68D18.2	2.38687	-2.78098	2.81937	0.0172779	0.3705	-3.03192
ENSG00000100949.13	protein_coding	RABGGTA	1.1815	4.1302	3.03925	0.0117418	0.339661	-3.03219
ENSG00000177951.16	protein_coding	BET1L	1.24717	5.56934	3.12264	0.0101457	0.318413	-3.03243
ENSG00000100629.15	protein_coding	CEP128	-2.25831	5.38583	-2.97591	0.0131222	0.349661	-3.03508
ENSG00000189190.8	protein_coding	ZNF600	-6.09767	2.68249	-2.76784	0.0189169	0.377883	-3.03574
ENSG00000280777.1	non_coding	HYMAI	-2.80024	-2.94867	-2.73123	0.020175	0.383499	-3.03677
ENSG00000168785.6	protein_coding	TSPAN5	6.91867	-1.78632	2.73715	0.0199659	0.381877	-3.03858
ENSG00000248527.1	unprocessed_pseudogene	MTATP6P1	-1.28017	9.6765	-3.18622	0.00907847	0.300564	-3.04095
ENSG00000134030.12	protein_coding	CTIF	-6.8534	0.347258	-2.78356	0.018401	0.37531	-3.04102
ENSG00000107338.9	protein_coding	SHB	3.7731	-1.10117	2.77243	0.0187648	0.37668	-3.04453
ENSG00000143344.14	protein_coding	RGL1	2.13503	0.844618	2.86364	0.015984	0.367552	-3.04556
ENSG00000111684.9	protein_coding	LPCAT3	-1.66107	4.78652	-2.95067	0.013717	0.354283	-3.046
ENSG00000092853.12	protein_coding	CLSPN	-0.769939	6.80222	-3.1069	0.0104292	0.323052	-3.04688
ENSG00000232006.7	lincRNA	AC005537.2	4.70047	-3.17739	2.73894	0.0199034	0.381084	-3.04806
ENSG00000134830.5	protein_coding	C5AR2	4.07388	-1.99198	2.7573	0.0192709	0.3779	-3.05112
ENSG00000114841.16	protein_coding	DNAH1	1.44767	3.77873	3.01696	0.01221	0.344085	-3.05352
ENSG00000100599.14	protein_coding	RIN3	4.57245	-2.06227	2.87712	0.0156096	0.366731	-3.05483
ENSG00000132874.12	protein_coding	SLC14A2	-4.72493	-2.30696	-2.71808	0.0206471	0.383928	-3.05642
ENSG00000186019.10	antisense	AC084219.4	-5.31813	-2.18506	-2.8222	0.0171922	0.3705	-3.05898
ENSG00000173545.4	protein_coding	ZNF622	1.36926	4.99106	3.05671	0.0113878	0.335298	-3.06309
ENSG00000071859.13	protein_coding	FAM50A	1.55928	5.06419	3.08129	0.0109076	0.326202	-3.06499
ENSG00000134717.16	protein_coding	BTF3L4	-0.904516	5.50375	-3.0324	0.0118837	0.340427	-3.06755
ENSG00000253731.2	protein_coding	PCDHGA6	-2.33864	2.94134	-2.84166	0.0166137	0.3705	-3.06787
ENSG00000100122.5	protein_coding	CRYBB1	3.74879	-2.74094	2.71728	0.0206758	0.383928	-3.06831
ENSG00000145506.12	protein_coding	NKD2	-6.5833	-2.69865	-2.74176	0.0198047	0.380455	-3.07014
ENSG00000132024.16	protein_coding	CC2D1A	1.09366	4.77048	3.05215	0.0114791	0.336943	-3.07129
ENSG00000187626.8	protein_coding	ZKSCAN4	-1.25672	3.18578	-2.87192	0.015753	0.366731	-3.07361
ENSG00000140577.14	protein_coding	CRTC3	2.56412	4.61263	3.09675	0.0106162	0.324563	-3.07472
ENSG00000273451.1	sense_intronic	RP4-569M23.4	-1.49165	0.892259	-2.77801	0.0185816	0.376575	-3.07802
ENSG00000158864.11	protein_coding	NDUFS2	0.968753	5.96304	3.09578	0.0106344	0.324563	-3.0784
ENSG00000262585.1	lincRNA	RP11-353N14.5	4.32203	-3.30493	2.75007	0.0195173	0.380103	-3.07985
ENSG00000149054.13	protein_coding	ZNF215	-9.13254	2.74963	-2.71853	0.0206305	0.383928	-3.08262
ENSG00000100206.8	protein_coding	DMC1	-3.84803	2.3174	-2.75594	0.019317	0.3779	-3.08509
ENSG00000249087.5	antisense	ZNF436-AS1	1.59416	1.5292	2.87312	0.0157197	0.366731	-3.08511
ENSG00000178538.8	protein_coding	CA8	-8.32283	-2.48831	-2.69984	0.0213198	0.387927	-3.08752
ENSG00000123685.7	protein_coding	BATF3	3.20671	-1.21335	2.77855	0.018564	0.376575	-3.08993
ENSG00000112210.10	protein_coding	RAB23	-1.355	2.75528	-2.82262	0.0171796	0.3705	-3.09691
ENSG00000272077.1	lincRNA	RP11-348P10.2	-2.35178	0.911465	-2.74959	0.0195339	0.380103	-3.09733
ENSG00000182600.8	protein_coding	C2orf82	1.78314	-0.704423	2.75484	0.0193543	0.378154	-3.0982
ENSG00000118785.12	protein_coding	SPP1	5.4151	-1.03603	2.76126	0.0191372	0.3779	-3.09825
ENSG00000205476.7	protein_coding	CCDC85C	-5.78163	3.22537	-2.74658	0.0196378	0.380455	-3.10016
ENSG00000145050.14	protein_coding	MANF	1.92719	5.81394	3.05358	0.0114504	0.33662	-3.10143
ENSG00000179750.14	protein_coding	APOBEC3B	5.95586	-0.816971	2.73891	0.0199044	0.381084	-3.10337
ENSG00000224892.5	transcribed_processed_pseudogene	RPS4XP16	1.94626	-0.273702	2.77122	0.0188047	0.376914	-3.10377
ENSG00000121101.14	protein_coding	TEX14	3.05355	0.541917	2.87087	0.0157819	0.366731	-3.10397
ENSG00000100297.14	protein_coding	MCM5	-1.00077	7.9726	-3.11715	0.0102438	0.320232	-3.10697
ENSG00000140905.8	protein_coding	GCSH	-1.78182	1.61563	-2.76278	0.0190861	0.3779	-3.11158
ENSG00000188672.15	protein_coding	RHCE	1.96817	-1.3212	2.72246	0.0204885	0.383563	-3.11363
ENSG00000173950.14	protein_coding	XXYLT1	-2.17474	3.83283	-2.87302	0.0157223	0.366731	-3.11377
ENSG00000234840.1	lincRNA	LINC01239	5.31107	-2.94997	2.67287	0.0223548	0.391411	-3.11387
ENSG00000197226.11	protein_coding	TBC1D9B	1.39848	6.93558	3.11654	0.0102547	0.320232	-3.1166
ENSG00000006062.12	protein_coding	MAP3K14	1.18994	4.71051	3.03729	0.0117823	0.339661	-3.11675
ENSG00000255479.1	lincRNA	RP11-672A2.6	2.54175	-1.48825	2.78549	0.0183387	0.37531	-3.11866
ENSG00000179909.14	protein_coding	ZNF154	-4.26371	0.116434	-2.72647	0.0203446	0.383499	-3.12149
ENSG00000095002.11	protein_coding	MSH2	-1.02364	7.3372	-3.08422	0.0108518	0.326202	-3.12233
ENSG00000256981.1	processed_pseudogene	TAS2R18	-1.31424	1.18584	-2.75655	0.0192962	0.3779	-3.12254
ENSG00000241764.3	antisense	AC002467.7	1.20226	0.880834	2.79674	0.0179794	0.37531	-3.1244
ENSG00000064787.11	protein_coding	BCAS1	4.32314	0.951634	2.87331	0.0157145	0.366731	-3.12468
ENSG00000272033.1	sense_intronic	RP11-52A20.2	-1.22962	2.17488	-2.78382	0.0183926	0.37531	-3.12483
ENSG00000240869.3	misc_RNA	RN7SL128P	2.1551	0.529147	2.78438	0.0183747	0.37531	-3.13325
ENSG00000114544.14	protein_coding	SLC41A3	0.975302	4.20383	2.98948	0.0128132	0.347293	-3.13382
ENSG00000101421.3	protein_coding	CHMP4B	0.798225	6.63748	3.07862	0.0109587	0.326718	-3.13855
ENSG00000049323.14	protein_coding	LTBP1	-6.88792	4.81509	-2.73225	0.0201389	0.383499	-3.13996
ENSG00000070495.13	protein_coding	JMJD6	1.13939	5.16043	3.03626	0.0118034	0.339661	-3.14144
ENSG00000264635.1	sense_intronic	RP11-769O8.3	-4.19359	-3.68081	-2.65744	0.0229693	0.392219	-3.14272
ENSG00000260942.1	antisense	CAPN10-AS1	1.53618	2.89157	2.88513	0.0153914	0.366731	-3.14282
ENSG00000116213.14	protein_coding	WRAP73	1.19292	4.20615	2.97999	0.0130284	0.349074	-3.1481
ENSG00000167554.13	protein_coding	ZNF610	-4.94273	1.23243	-2.67974	0.0220865	0.390319	-3.15001
ENSG00000119537.14	protein_coding	KDSR	-2.40615	5.56583	-3.01909	0.0121644	0.343307	-3.15009
ENSG00000176171.10	protein_coding	BNIP3	-8.97091	5.39195	-2.67397	0.0223118	0.391381	-3.15035
ENSG00000105176.16	protein_coding	URI1	-0.90267	6.30927	-3.03447	0.0118406	0.340218	-3.15056
ENSG00000273680.1	antisense	RP11-996F15.6	-1.61613	-0.0135886	-2.68504	0.0218816	0.390319	-3.15241
ENSG00000182446.12	protein_coding	NPLOC4	1.16319	7.05401	3.08778	0.0107843	0.326096	-3.15427
ENSG00000120324.6	protein_coding	PCDHB10	-4.568	-2.94199	-2.64325	0.0235494	0.393447	-3.15449
ENSG00000167476.9	protein_coding	JSRP1	2.35393	1.10959	2.81474	0.0174191	0.372011	-3.15463
ENSG00000212125.2	processed_pseudogene	TAS2R15P	-1.65396	0.381762	-2.70755	0.0210329	0.386523	-3.15821
ENSG00000251497.2	lincRNA	RP11-197N18.7	-4.14316	-3.56917	-2.72933	0.0202423	0.383499	-3.15929
ENSG00000197601.11	protein_coding	FAR1	-0.915929	6.66481	-3.03007	0.0119323	0.341307	-3.15991
ENSG00000139921.11	protein_coding	TMX1	-0.777924	6.35112	-3.02184	0.0121058	0.342241	-3.16023
ENSG00000116128.8	protein_coding	BCL9	-1.74267	4.88328	-2.9443	0.0138712	0.355649	-3.16476
ENSG00000153162.8	protein_coding	BMP6	-6.16719	-2.5617	-2.64238	0.0235855	0.393447	-3.16517
ENSG00000267454.4	lincRNA	ZNF582-AS1	-4.82105	-2.84827	-2.726	0.0203614	0.383499	-3.1652
ENSG00000065320.7	protein_coding	NTN1	3.72034	-1.75548	2.67902	0.0221145	0.390319	-3.16571
ENSG00000231615.2	processed_pseudogene	RP11-296O14.2	2.05865	-2.32962	2.68526	0.0218735	0.390319	-3.1662
ENSG00000179603.16	protein_coding	GRM8	3.48833	-3.65301	2.63424	0.0239252	0.393447	-3.16953
ENSG00000134444.12	protein_coding	KIAA1468	-2.03424	6.37536	-3.03842	0.0117589	0.339661	-3.17037
ENSG00000125508.3	protein_coding	SRMS	2.56578	-2.7085	2.71765	0.0206624	0.383928	-3.17241
ENSG00000176485.9	protein_coding	PLA2G16	3.52796	0.67343	2.88149	0.01549	0.366731	-3.17406
ENSG00000230312.2	processed_pseudogene	LL0XNC01-116E7.4	-1.62536	-0.317737	-2.66235	0.022772	0.392084	-3.17408
ENSG00000236254.1	unprocessed_pseudogene	MTND4P14	-2.42786	-2.36731	-2.64033	0.0236706	0.393447	-3.17549
ENSG00000239828.5	lincRNA	RP11-446H18.5	3.76197	-2.17891	2.65531	0.0230556	0.392501	-3.17592
ENSG00000158966.12	protein_coding	CACHD1	-6.49241	-2.40823	-2.62698	0.0242323	0.393447	-3.17653
ENSG00000181789.13	protein_coding	COPG1	1.06106	7.53376	3.09219	0.0107014	0.324563	-3.17724
ENSG00000116701.13	protein_coding	NCF2	4.17802	1.27007	2.90134	0.014959	0.366034	-3.17818
ENSG00000066279.15	protein_coding	ASPM	-1.06627	8.24588	-3.06993	0.011127	0.330171	-3.17915
ENSG00000008086.9	protein_coding	CDKL5	-3.86852	1.94291	-2.68311	0.0219562	0.390319	-3.18072
ENSG00000076248.9	protein_coding	UNG	-1.37082	5.78338	-2.97999	0.0130284	0.349074	-3.18127
ENSG00000272821.1	antisense	CTA-384D8.36	-2.03821	1.577	-2.72223	0.0204969	0.383563	-3.18183
ENSG00000234327.6	processed_transcript	AC012146.7	-2.07101	2.60747	-2.75739	0.019268	0.3779	-3.18382
ENSG00000273156.1	lincRNA	RP11-127B20.2	-2.34391	-0.0809841	-2.65907	0.0229035	0.392219	-3.18393
ENSG00000254016.2	unprocessed_pseudogene	ALG1L10P	3.63527	-2.66143	2.62764	0.024204	0.393447	-3.18842
ENSG00000223551.1	processed_pseudogene	TMSB4XP4	2.3152	-0.310573	2.71557	0.0207382	0.383928	-3.18869
ENSG00000108387.13	protein_coding	2004-09-01	2.59384	-2.05022	2.65783	0.0229536	0.392219	-3.18914
ENSG00000180998.10	protein_coding	GPR137C	-2.65571	1.41691	-2.70847	0.0209989	0.386523	-3.19097
ENSG00000227032.1	processed_pseudogene	RP11-34E5.4	-2.58759	1.03646	-2.66688	0.0225914	0.391694	-3.19271
ENSG00000200997.1	snRNA	RNU1-85P	3.78176	-0.053424	2.75909	0.0192104	0.3779	-3.2005
ENSG00000125730.15	protein_coding	C3	3.05761	-2.80701	2.61823	0.0246074	0.395921	-3.20157
ENSG00000137818.10	protein_coding	RPLP1	0.875699	9.57979	3.12386	0.0101243	0.318413	-3.20475
ENSG00000245468.3	lincRNA	RP11-367J11.3	1.9825	-1.76525	2.64136	0.0236275	0.393447	-3.20578
ENSG00000153130.16	protein_coding	SCOC	-3.26154	4.08497	-2.76206	0.0191102	0.3779	-3.20606
ENSG00000152457.16	protein_coding	DCLRE1C	-1.42466	4.96797	-2.91504	0.0146029	0.36465	-3.20709
ENSG00000253767.2	protein_coding	PCDHGA8	-3.85796	1.093	-2.64468	0.0234904	0.393447	-3.21014
ENSG00000264672.4	antisense	SEPT4-AS1	2.49408	-2.85463	2.63178	0.0240287	0.393447	-3.21106
ENSG00000253616.4	antisense	RP11-875O11.3	3.3088	-1.64912	2.6349	0.0238973	0.393447	-3.21579
ENSG00000235423.7	antisense	RP11-282O18.3	-1.79605	0.524215	-2.67125	0.0224186	0.391411	-3.21622
ENSG00000197056.8	protein_coding	ZMYM1	-2.46171	3.69541	-2.75681	0.0192876	0.3779	-3.21758
ENSG00000269873.1	lincRNA	CTD-2587H19.3	-2.10747	-1.023	-2.61244	0.0248588	0.3965	-3.21832
ENSG00000126391.12	protein_coding	FRMD8	0.789982	5.29214	2.99342	0.0127248	0.347057	-3.22065
ENSG00000183281.13	protein_coding	PLGLB1	-4.50384	-1.49624	-2.59719	0.0255335	0.401	-3.22254
ENSG00000267178.3	processed_pseudogene	PHF5CP	4.28665	-2.49016	2.59511	0.025627	0.401807	-3.22329
ENSG00000144451.17	protein_coding	SPAG16	-3.53838	2.39038	-2.64055	0.0236614	0.393447	-3.22406
ENSG00000177239.13	protein_coding	MAN1B1	1.364	4.95771	2.99136	0.012771	0.347057	-3.22411
ENSG00000232815.1	unprocessed_pseudogene	RP11-764K9.2	3.72517	-2.17847	2.62502	0.0243156	0.393447	-3.22557
ENSG00000158869.9	protein_coding	FCER1G	1.96103	-2.127	2.61445	0.0247714	0.3965	-3.23209
ENSG00000100281.12	protein_coding	HMGXB4	-0.798578	5.91551	-2.97009	0.013257	0.352225	-3.23263
ENSG00000235961.5	protein_coding	PNMA6A	4.38088	-2.67064	2.60578	0.0251515	0.397513	-3.23283
ENSG00000100105.16	protein_coding	PATZ1	-1.17413	5.5795	-2.94234	0.0139191	0.356396	-3.23346
ENSG00000143126.7	protein_coding	CELSR2	-4.36923	4.21203	-2.73159	0.0201622	0.383499	-3.23387
ENSG00000249129.1	processed_pseudogene	SUDS3P1	2.72716	-0.214508	2.66533	0.0226532	0.392084	-3.23407
ENSG00000233954.6	protein_coding	UQCRHL	1.25654	3.85221	2.9018	0.0149467	0.366034	-3.23453
ENSG00000179314.12	protein_coding	WSCD1	-3.98933	-4.27493	-2.59428	0.0256642	0.402058	-3.23589
ENSG00000011007.11	protein_coding	TCEB3	1.13527	6.42436	3.02444	0.0120507	0.342241	-3.23867
ENSG00000197905.7	protein_coding	TEAD4	-8.21256	-1.29771	-2.58075	0.0262812	0.404735	-3.23913
ENSG00000108406.8	protein_coding	DHX40	-0.918199	5.95097	-2.96564	0.0133609	0.352962	-3.23921
ENSG00000223573.5	lincRNA	TINCR	2.32718	-0.397777	2.69894	0.0213535	0.387927	-3.24362
ENSG00000108061.10	protein_coding	SHOC2	-1.29147	6.76208	-2.98269	0.0129669	0.348897	-3.24416
ENSG00000168758.9	protein_coding	SEMA4C	3.13312	-1.36947	2.78625	0.0183144	0.37531	-3.24426
ENSG00000251451.1	unprocessed_pseudogene	GS1-124K5.6	2.40855	-0.603307	2.63389	0.0239399	0.393447	-3.24896
ENSG00000090339.7	protein_coding	ICAM1	2.99845	5.69695	3.0276	0.0119842	0.342241	-3.25008
ENSG00000120915.12	protein_coding	EPHX2	4.26715	-2.69868	2.62508	0.024313	0.393447	-3.25153
ENSG00000279107.1	TEC	RP11-823P9.4	-4.09322	-2.98234	-2.65149	0.0232108	0.392794	-3.25156
ENSG00000261270.1	sense_intronic	RP11-325K4.3	1.95841	1.5958	2.81972	0.0172673	0.3705	-3.25159
ENSG00000220848.4	processed_pseudogene	RPS18P9	1.8149	0.534129	2.69199	0.0216159	0.388769	-3.25218
ENSG00000072609.16	protein_coding	CHFR	-2.82418	4.41867	-2.76718	0.018939	0.377883	-3.2522
ENSG00000172716.15	protein_coding	SLFN11	-8.30076	-0.219362	-2.59081	0.025821	0.403236	-3.25288
ENSG00000151917.16	protein_coding	BEND6	4.11164	-2.55019	2.59596	0.0255888	0.401538	-3.25445
ENSG00000185433.7	lincRNA	LINC00158	4.36029	-1.79531	2.69855	0.0213681	0.387927	-3.25453
ENSG00000112242.13	protein_coding	E2F3	-0.847758	5.78351	-2.95275	0.0136668	0.354283	-3.25696
ENSG00000112419.13	protein_coding	PHACTR2	3.5435	1.44585	2.8753	0.0156596	0.366731	-3.25968
ENSG00000133069.13	protein_coding	TMCC2	-3.68026	1.23806	-2.63176	0.0240297	0.393447	-3.26158
ENSG00000184489.10	protein_coding	PTP4A3	4.00287	1.57859	2.85595	0.0162015	0.3705	-3.26198
ENSG00000180914.9	protein_coding	OXTR	2.72071	0.515691	2.69517	0.0214954	0.388421	-3.26248
ENSG00000067221.12	protein_coding	STOML1	1.26266	2.29745	2.79303	0.0180972	0.37531	-3.26363
ENSG00000279644.1	protein_coding	AC008074.1	2.34082	-2.91612	2.57791	0.0264122	0.405191	-3.26425
ENSG00000259994.1	sense_overlapping	RP11-305E6.4	-1.26052	1.4948	-2.68163	0.0220135	0.390319	-3.26448
ENSG00000103316.9	protein_coding	CRYM	-5.39829	0.0354549	-2.63695	0.0238114	0.393447	-3.2668
ENSG00000201217.1	misc_RNA	Y_RNA	-2.23288	0.514082	-2.63347	0.0239575	0.393447	-3.26705
ENSG00000132938.17	protein_coding	MTUS2	5.69008	0.816758	2.7443	0.0197165	0.380455	-3.26741
ENSG00000160013.7	protein_coding	PTGIR	3.8819	-2.06465	2.62661	0.0242477	0.393447	-3.26881
ENSG00000280122.1	TEC	RP11-87G24.2	-4.61287	1.89565	-2.57506	0.0265446	0.405452	-3.2698
ENSG00000052723.10	protein_coding	SIKE1	-0.716639	6.01854	-2.95264	0.0136695	0.354283	-3.27078
ENSG00000259932.1	sense_intronic	CTD-2651B20.7	1.52576	0.97921	2.72351	0.0204508	0.383563	-3.27199
ENSG00000063660.7	protein_coding	GPC1	-5.6571	0.23617	-2.56253	0.0271347	0.40616	-3.27256
ENSG00000058091.15	protein_coding	CDK14	-3.84135	6.18077	-2.77826	0.0185735	0.376575	-3.27474
ENSG00000258072.1	processed_pseudogene	RP11-554D14.2	3.30461	-1.52315	2.61118	0.0249139	0.3965	-3.27533
ENSG00000267795.4	protein_coding	SMIM22	3.99284	-3.42824	2.60362	0.0252469	0.39814	-3.27605
ENSG00000130733.9	protein_coding	YIPF2	0.999039	3.77549	2.87514	0.015664	0.366731	-3.27748
ENSG00000204850.4	antisense	CTB-158D10.3	3.48045	-3.248	2.56964	0.0267984	0.40601	-3.278
ENSG00000272777.1	lincRNA	RP11-571L19.8	-2.18666	-0.640964	-2.57169	0.026702	0.405965	-3.28098
ENSG00000252577.1	scaRNA	SCARNA20	1.75839	-1.20131	2.62592	0.0242774	0.393447	-3.2832
ENSG00000158486.12	protein_coding	DNAH3	-3.87003	-1.69616	-2.56511	0.0270125	0.40616	-3.28514
ENSG00000227589.1	antisense	RP5-1092A11.5	3.37587	-1.41221	2.62399	0.0243597	0.393447	-3.28545
ENSG00000117155.15	protein_coding	SSX2IP	-1.33533	4.94668	-2.86939	0.015823	0.366731	-3.28668
ENSG00000197620.9	protein_coding	CXorf40A	1.27937	3.48452	2.84071	0.0166416	0.3705	-3.28725
ENSG00000106404.12	protein_coding	CLDN15	1.09022	3.88367	2.87426	0.0156881	0.366731	-3.28949
ENSG00000074696.11	protein_coding	PTPLAD1	-3.5797	5.88742	-2.76493	0.0190142	0.3779	-3.29222
ENSG00000122176.10	protein_coding	FMOD	-5.15617	-3.44208	-2.54614	0.0279264	0.408816	-3.29266
ENSG00000214772.2	antisense	RP11-174G6.1	2.74005	-2.3744	2.64918	0.0233052	0.392794	-3.29277
ENSG00000175573.6	protein_coding	C11orf68	1.15122	3.63145	2.85935	0.0161049	0.369192	-3.2932
ENSG00000260816.2	sense_intronic	RP11-319G9.3	-2.13187	-0.657435	-2.58405	0.0261293	0.404735	-3.2933
ENSG00000187210.11	protein_coding	GCNT1	-5.22002	3.38255	-2.5841	0.0261271	0.404735	-3.29406
ENSG00000153093.17	protein_coding	ACOXL	-2.74561	-2.1631	-2.57735	0.0264385	0.405191	-3.29445
ENSG00000280128.1	TEC	XXbac-BPG283O16.9	-1.76753	3.55078	-2.77264	0.0187578	0.37668	-3.29625
ENSG00000272455.1	lincRNA	RP4-758J18.13	1.48453	2.47457	2.7929	0.0181012	0.37531	-3.29728
ENSG00000158023.8	protein_coding	WDR66	1.73317	3.66654	2.87067	0.0157875	0.366731	-3.29813
ENSG00000115183.12	protein_coding	TANC1	8.33346	-1.05387	2.57021	0.0267715	0.40601	-3.29864
ENSG00000242588.5	processed_transcript	RP11-274B21.14	1.13729	1.62203	2.72556	0.020377	0.383499	-3.29865
ENSG00000168386.17	protein_coding	FILIP1L	2.29688	-1.95779	2.69688	0.0214311	0.387927	-3.29989
ENSG00000274602.3	transcribed_unprocessed_pseudogene	PI4KAP1	-1.95676	2.39276	-2.69656	0.0214429	0.387927	-3.30196
ENSG00000082781.10	protein_coding	ITGB5	3.45892	-3.23038	2.54524	0.0279703	0.408816	-3.30285
ENSG00000231888.1	processed_pseudogene	MTND5P15	-3.95733	-1.05493	-2.53238	0.0286079	0.4121	-3.3038
ENSG00000252367.1	misc_RNA	Y_RNA	-3.3151	-2.44572	-2.58596	0.026042	0.404735	-3.30557
ENSG00000140400.13	protein_coding	MAN2C1	1.37535	4.43662	2.93097	0.0142	0.359722	-3.30692
ENSG00000162836.10	protein_coding	ACP6	-3.34465	2.92229	-2.67079	0.0224366	0.391411	-3.30781
ENSG00000232613.5	antisense	AC007386.4	-4.6814	0.932361	-2.54509	0.0279777	0.408816	-3.30884
ENSG00000135253.12	protein_coding	KCP	1.88047	1.43958	2.75794	0.0192493	0.3779	-3.30953
ENSG00000125648.13	protein_coding	SLC25A23	-2.64925	6.01545	-2.84143	0.0166205	0.3705	-3.30981
ENSG00000102103.14	protein_coding	PQBP1	1.11445	5.60218	2.95774	0.0135476	0.354283	-3.31078
ENSG00000131446.14	protein_coding	MGAT1	1.42882	6.27218	2.98305	0.0129587	0.348897	-3.31367
ENSG00000225062.1	processed_transcript	CATIP-AS1	3.2171	-2.30313	2.55489	0.0275007	0.406897	-3.31599
ENSG00000164535.13	protein_coding	DAGLB	-1.59916	4.13583	-2.7743	0.0187031	0.37668	-3.31603
ENSG00000163703.16	protein_coding	CRELD1	1.15274	3.25434	2.81073	0.0175425	0.372892	-3.31621
ENSG00000184270.4	protein_coding	HIST2H2AB	-1.53744	5.94316	-2.88612	0.0153646	0.366731	-3.31638
ENSG00000204536.12	protein_coding	CCHCR1	1.10051	4.9094	2.93607	0.0140731	0.358601	-3.31657
ENSG00000228863.7	antisense	RP11-404F10.2	4.31604	-0.947248	2.55102	0.027688	0.407048	-3.3181
ENSG00000146205.12	protein_coding	ANO7	3.07306	0.301221	2.73932	0.01989	0.381084	-3.31984
ENSG00000185527.10	protein_coding	PDE6G	2.46909	-0.814422	2.66759	0.0225632	0.391694	-3.32094
ENSG00000070915.8	protein_coding	SLC12A3	3.7681	0.231681	2.75848	0.019231	0.3779	-3.32138
ENSG00000140470.12	protein_coding	ADAMTS17	-3.56696	-3.44193	-2.55542	0.0274752	0.406897	-3.32443
ENSG00000105122.11	protein_coding	RASAL3	1.45904	4.42427	2.88948	0.0152739	0.366731	-3.32686
ENSG00000141503.14	protein_coding	MINK1	1.16903	5.63518	2.95423	0.0136315	0.354283	-3.32755
ENSG00000279347.1	TEC	RP11-85I17.2	-1.56657	1.60465	-2.61966	0.0245459	0.395882	-3.32771
ENSG00000023171.13	protein_coding	GRAMD1B	6.95855	2.23703	2.80186	0.0178182	0.37531	-3.33161
ENSG00000138185.15	protein_coding	ENTPD1	4.67318	2.18045	2.86831	0.0158533	0.366731	-3.3319
ENSG00000228253.1	protein_coding	MT-ATP8	-1.68895	9.18488	-2.9937	0.0127186	0.347057	-3.33377
ENSG00000133302.11	protein_coding	ANKRD32	-1.19195	5.03863	-2.84774	0.0164371	0.3705	-3.33403
ENSG00000011132.10	protein_coding	APBA3	1.10762	3.37162	2.8166	0.0173624	0.371217	-3.33666
ENSG00000121680.14	protein_coding	PEX16	1.09949	4.28599	2.87106	0.0157768	0.366731	-3.33752
ENSG00000214999.3	antisense	AC129492.6	-4.2786	0.26094	-2.50728	0.0298944	0.418624	-3.33817
ENSG00000069329.14	protein_coding	VPS35	-0.755638	7.41292	-2.96494	0.0133773	0.352962	-3.33895
ENSG00000187815.8	protein_coding	ZFP69	-1.46046	2.96892	-2.67941	0.0220994	0.390319	-3.33929
ENSG00000272606.1	antisense	RP11-554J4.1	1.11797	1.69755	2.69726	0.0214166	0.387927	-3.33955
ENSG00000172901.18	protein_coding	AQPEP	1.77181	-2.20885	2.5838	0.0261408	0.404735	-3.34146
ENSG00000113658.15	protein_coding	SMAD5	-1.52447	6.50059	-2.91331	0.0146476	0.36465	-3.34343
ENSG00000163975.10	protein_coding	MFI2	2.61657	3.91509	2.89792	0.015049	0.366034	-3.34522
ENSG00000279620.1	TEC	RP11-1102P22.2	-6.69378	-0.604592	-2.55795	0.0273538	0.406824	-3.34648
ENSG00000201882.1	snoRNA	snoU2-30	1.36307	1.44713	2.6788	0.0221232	0.390319	-3.34719
ENSG00000280734.1	processed_transcript	LINC01232	2.05285	1.96218	2.74177	0.0198046	0.380455	-3.34808
ENSG00000223473.2	lincRNA	GS1-124K5.3	1.19409	2.06425	2.70706	0.0210507	0.386523	-3.34886
ENSG00000123131.11	protein_coding	PRDX4	1.56909	5.10418	2.90118	0.0149631	0.366034	-3.34957
ENSG00000243970.1	unprocessed_pseudogene	PPIEL	1.81112	-0.705983	2.62856	0.0241651	0.393447	-3.35088
ENSG00000187231.12	protein_coding	SESTD1	-3.53873	3.58428	-2.66731	0.0225744	0.391694	-3.35301
ENSG00000166803.9	protein_coding	KIAA0101	-1.24014	5.3065	-2.84512	0.016513	0.3705	-3.35363
ENSG00000197857.12	protein_coding	ZNF44	-3.93888	2.62954	-2.53984	0.0282365	0.409646	-3.35506
ENSG00000215788.8	protein_coding	TNFRSF25	2.87132	-1.78704	2.62898	0.024147	0.393447	-3.35674
ENSG00000254667.2	transcribed_unprocessed_pseudogene	AP000783.1	3.43642	-3.18344	2.50811	0.0298508	0.418624	-3.35959
ENSG00000238363.1	snoRNA	SNORA13	-1.54101	1.43357	-2.6117	0.0248911	0.3965	-3.36116
ENSG00000136842.12	protein_coding	TMOD1	3.75048	-1.50033	2.57406	0.0265913	0.405452	-3.36162
ENSG00000160131.12	protein_coding	VMA21	-0.866743	6.74509	-2.92107	0.0144492	0.362657	-3.36178
ENSG00000165914.13	protein_coding	TTC7B	4.55725	-0.234634	2.67867	0.0221283	0.390319	-3.36251
ENSG00000046647.12	protein_coding	GEMIN8	1.15309	4.5555	2.86598	0.0159183	0.366731	-3.36266
ENSG00000224083.1	unprocessed_pseudogene	RP11-39K24.4	-1.9092	-1.42628	-2.49316	0.030643	0.421499	-3.36291
ENSG00000078902.14	protein_coding	TOLLIP	1.07893	4.6509	2.87925	0.0155511	0.366731	-3.36301
ENSG00000128596.15	protein_coding	CCDC136	2.34635	4.65902	2.89859	0.0150314	0.366034	-3.36341
ENSG00000258458.4	processed_transcript	CTD-2555K7.2	1.59724	-0.0327508	2.62373	0.024371	0.393447	-3.36355
ENSG00000122218.13	protein_coding	COPA	0.970832	8.17761	2.99702	0.0126447	0.347057	-3.3645
ENSG00000187621.13	processed_transcript	TCL6	-2.6313	3.94046	-2.71939	0.0205993	0.383928	-3.36716
ENSG00000107951.11	protein_coding	MTPAP	-0.787909	5.66156	-2.8748	0.0156733	0.366731	-3.36916
ENSG00000022567.8	protein_coding	SLC45A4	1.5267	3.28536	2.80857	0.0176093	0.373144	-3.37303
ENSG00000230454.1	lincRNA	U73166.2	1.60055	-0.67668	2.60268	0.0252884	0.398466	-3.37514
ENSG00000229273.1	processed_pseudogene	RP11-104G3.2	1.65967	-1.52104	2.55258	0.0276126	0.406897	-3.3755
ENSG00000137171.13	protein_coding	KLC4	1.24274	3.8074	2.8267	0.0170567	0.3705	-3.37647
ENSG00000215529.11	protein_coding	EFCAB8	1.62337	-1.40911	2.5547	0.0275098	0.406897	-3.37875
ENSG00000224707.1	sense_intronic	E2F3-IT1	-1.57234	-0.966795	-2.4952	0.0305335	0.421499	-3.37891
ENSG00000224531.5	protein_coding	SMIM13	-1.34565	4.51466	-2.7921	0.0181269	0.37531	-3.37962
ENSG00000157303.9	protein_coding	SUSD3	-4.91747	2.54217	-2.5651	0.0270127	0.40616	-3.38106
ENSG00000135956.7	protein_coding	TMEM127	0.785206	5.42153	2.89097	0.015234	0.366731	-3.38153
ENSG00000264653.1	miRNA	MIR5194	1.669	-0.396574	2.57756	0.0264287	0.405191	-3.38253
ENSG00000140443.12	protein_coding	IGF1R	-10.2564	2.97024	-2.47344	0.0317186	0.4249	-3.38317
ENSG00000231234.2	processed_pseudogene	SKP1P1	2.57619	0.0129746	2.58246	0.0262024	0.404735	-3.38343
ENSG00000260572.1	antisense	RP11-16N11.2	1.98057	0.596089	2.63824	0.0237576	0.393447	-3.38522
ENSG00000272542.1	lincRNA	RP11-255P5.2	2.53088	-2.6757	2.49433	0.0305803	0.421499	-3.38579
ENSG00000166444.16	protein_coding	ST5	2.22599	-0.267392	2.65059	0.0232474	0.392794	-3.38629
ENSG00000159479.15	protein_coding	MED8	0.952872	4.8918	2.86917	0.0158293	0.366731	-3.38958
ENSG00000197405.6	protein_coding	C5AR1	2.67604	0.283164	2.66456	0.0226838	0.392084	-3.38977
ENSG00000105641.3	protein_coding	SLC5A5	3.13308	-2.80174	2.5034	0.0300981	0.418624	-3.38981
ENSG00000224309.6	transcribed_unprocessed_pseudogene	ANKRD30BP2	-5.37039	-2.99276	-2.46965	0.0319299	0.425657	-3.39139
ENSG00000188643.9	protein_coding	S100A16	3.37045	-3.90078	2.49231	0.0306885	0.421801	-3.39183
ENSG00000263740.2	misc_RNA	RN7SL4P	2.62734	1.0606	2.65674	0.0229978	0.392219	-3.394
ENSG00000142530.9	protein_coding	FAM71E1	3.42715	-1.74057	2.56224	0.0271486	0.40616	-3.39617
ENSG00000140740.9	protein_coding	UQCRC2	0.759409	7.26789	2.94546	0.0138431	0.355406	-3.39665
ENSG00000258733.4	lincRNA	CTD-2341M24.1	3.78175	-1.41411	2.55404	0.027542	0.406897	-3.39703
ENSG00000088387.16	protein_coding	DOCK9	1.20768	5.09752	2.90381	0.0148942	0.366034	-3.39818
ENSG00000075618.16	protein_coding	FSCN1	4.92544	1.09945	2.76642	0.0189642	0.377895	-3.39824
ENSG00000163947.10	protein_coding	ARHGEF3	1.71195	4.82076	2.89446	0.0151409	0.366034	-3.40074
ENSG00000093000.17	protein_coding	NUP50	-0.925494	7.51306	-2.92816	0.0142701	0.359977	-3.40134
ENSG00000115970.17	protein_coding	THADA	-3.44882	5.41329	-2.68532	0.0218708	0.390319	-3.40239
ENSG00000218073.1	processed_pseudogene	RP1-13D10.2	-4.67705	-2.89159	-2.50925	0.0297912	0.418624	-3.40248
ENSG00000112306.7	protein_coding	RPS12	0.860202	8.95076	2.98069	0.0130126	0.349074	-3.40293
ENSG00000152291.12	protein_coding	TGOLN2	0.685353	7.52263	2.9527	0.0136682	0.354283	-3.40396
ENSG00000085511.18	protein_coding	MAP3K4	1.30847	5.42751	2.86642	0.015906	0.366731	-3.40415
ENSG00000105499.12	protein_coding	PLA2G4C	2.38476	-0.989144	2.60384	0.0252372	0.39814	-3.40431
ENSG00000166794.4	protein_coding	PPIB	1.74927	7.58469	2.96253	0.0134342	0.35378	-3.40777
ENSG00000280202.1	TEC	RP5-1180D12.1	-1.55565	2.87666	-2.61895	0.0245761	0.395882	-3.40819
ENSG00000184363.8	protein_coding	PKP3	3.72672	-3.83004	2.51377	0.0295562	0.418311	-3.40827
ENSG00000101916.11	protein_coding	TLR8	2.63747	-3.7659	2.51255	0.0296195	0.418502	-3.40959
ENSG00000247595.2	processed_transcript	SPTY2D1-AS1	2.58805	-1.58464	2.5626	0.0271313	0.40616	-3.41172
ENSG00000260807.5	lincRNA	RP11-161M6.2	-7.28004	-3.0327	-2.45323	0.0328604	0.42876	-3.41249
ENSG00000271109.1	lincRNA	CTC-523E23.11	-4.78888	-1.59043	-2.51175	0.0296609	0.418502	-3.41256
ENSG00000259976.1	lincRNA	RP11-553L6.5	-3.59657	-0.213223	-2.52284	0.0290903	0.415157	-3.41347
ENSG00000117461.13	protein_coding	PIK3R3	-3.69752	3.65711	-2.65811	0.0229424	0.392219	-3.41396
ENSG00000233223.2	antisense	AC113189.5	1.75581	0.854562	2.65696	0.0229886	0.392219	-3.41549
ENSG00000125356.6	protein_coding	NDUFA1	1.55984	5.75328	2.90356	0.0149006	0.366034	-3.41676
ENSG00000128917.6	protein_coding	DLL4	3.00301	-0.713395	2.61246	0.0248579	0.3965	-3.41729
ENSG00000175711.7	protein_coding	B3GNTL1	-2.48688	1.73632	-2.55291	0.0275964	0.406897	-3.41751
ENSG00000241058.2	protein_coding	NSUN6	-0.931117	4.65745	-2.77028	0.0188358	0.376914	-3.42021
ENSG00000266498.1	lincRNA	RP11-45M22.5	1.85897	-1.31909	2.56431	0.02705	0.40616	-3.42248
ENSG00000247193.2	antisense	RP11-431M7.3	3.69654	-2.44242	2.52426	0.029018	0.415157	-3.4226
ENSG00000198879.10	protein_coding	SFMBT2	-8.03897	3.29524	-2.47307	0.0317392	0.4249	-3.4231
ENSG00000164742.13	protein_coding	ADCY1	6.41738	-3.43039	2.4512	0.032977	0.429987	-3.42346
ENSG00000267568.5	processed_transcript	RP11-87G24.3	-3.9631	2.0888	-2.50495	0.0300166	0.418624	-3.4241
ENSG00000198938.2	protein_coding	MT-CO3	-1.34581	12.5835	-3.02346	0.0120716	0.342241	-3.42544
ENSG00000110711.8	protein_coding	AIP	1.0761	5.80663	2.89682	0.0150783	0.366034	-3.42747
ENSG00000217512.1	processed_pseudogene	RP11-477E3.2	-1.62752	-0.0114675	-2.49621	0.0304797	0.421364	-3.42778
ENSG00000171817.15	protein_coding	ZNF540	-6.24842	-0.750399	-2.47408	0.0316836	0.4249	-3.43037
ENSG00000208772.1	snoRNA	SNORD94	1.26299	1.79398	2.67443	0.0222938	0.391381	-3.43092
ENSG00000255837.1	protein_coding	TAS2R20	-1.50098	-0.31441	-2.50504	0.0300117	0.418624	-3.43172
ENSG00000265612.1	miRNA	MIR4539	-4.17001	-4.26233	-2.45948	0.0325028	0.427574	-3.43234
ENSG00000267939.1	lincRNA	CTD-2325M2.1	1.39991	-0.407969	2.56195	0.0271626	0.40616	-3.43332
ENSG00000279330.1	TEC	AJ003147.11	1.89428	-0.90681	2.49887	0.0303381	0.420015	-3.43332
ENSG00000102100.13	protein_coding	SLC35A2	1.0328	4.21266	2.81971	0.0172675	0.3705	-3.43455
ENSG00000226380.6	lincRNA	AC058791.1	1.54741	4.40921	2.81841	0.0173071	0.3705	-3.4346
ENSG00000198453.11	protein_coding	ZNF568	-6.37395	-0.622927	-2.44262	0.0334756	0.434408	-3.43498
ENSG00000240225.9	transcribed_unprocessed_pseudogene	ZNF542P	-9.45926	-1.63833	-2.43589	0.0338713	0.436273	-3.43558
ENSG00000146587.16	protein_coding	RBAK	-0.994146	5.65152	-2.83678	0.0167571	0.3705	-3.43593
ENSG00000085831.14	protein_coding	TTC39A	3.13094	-1.95274	2.55623	0.0274363	0.406897	-3.43676
ENSG00000197021.7	protein_coding	CXorf40B	1.24113	3.92358	2.78009	0.0185136	0.376575	-3.43742
ENSG00000188765.7	unprocessed_pseudogene	TMSB4XP2	3.26932	-1.77302	2.52278	0.0290937	0.415157	-3.43783
ENSG00000101670.10	protein_coding	LIPG	-6.46238	-1.47261	-2.50831	0.0298404	0.418624	-3.43792
ENSG00000169981.9	protein_coding	ZNF35	-1.27151	3.52531	-2.67124	0.0224189	0.391411	-3.4381
ENSG00000280035.1	TEC	RP11-10J21.2	2.24022	-2.57474	2.47886	0.0314194	0.423021	-3.4383
ENSG00000197933.11	protein_coding	ZNF823	-3.97847	1.79725	-2.45347	0.0328465	0.42876	-3.43991
ENSG00000274180.1	protein_coding	NATD1	1.39157	2.93628	2.76703	0.0189437	0.377883	-3.44224
ENSG00000248323.4	lincRNA	LUCAT1	2.65948	-1.97009	2.50742	0.029887	0.418624	-3.44476
ENSG00000253797.2	protein_coding	UTP14C	1.18385	4.87091	2.82542	0.017095	0.3705	-3.44479
ENSG00000111344.10	protein_coding	RASAL1	-3.97382	4.25107	-2.63987	0.0236896	0.393447	-3.44562
ENSG00000055211.11	protein_coding	GINM1	1.41346	4.70617	2.79918	0.0179024	0.37531	-3.44832
ENSG00000234444.8	protein_coding	ZNF736	-2.28021	5.83544	-2.79347	0.018083	0.37531	-3.44923
ENSG00000165675.15	protein_coding	ENOX2	1.37896	4.15394	2.78776	0.0182656	0.37531	-3.44964
ENSG00000169245.5	protein_coding	CXCL10	2.54534	-2.27787	2.55123	0.027678	0.407048	-3.44995
ENSG00000207996.1	miRNA	MIR301A	-2.16527	-1.53504	-2.42039	0.0348006	0.440752	-3.45082
ENSG00000197977.3	protein_coding	ELOVL2	-8.04686	-1.35222	-2.42661	0.0344252	0.439206	-3.45195
ENSG00000175305.15	protein_coding	CCNE2	-2.2653	5.30598	-2.74156	0.0198116	0.380455	-3.45214
ENSG00000164867.9	protein_coding	NOS3	3.3498	0.837912	2.66893	0.0225103	0.391694	-3.45305
ENSG00000239883.7	transcribed_unprocessed_pseudogene	PARPG1	-1.15724	3.48636	-2.64691	0.0233982	0.393086	-3.4538
ENSG00000253882.5	transcribed_unprocessed_pseudogene	RP11-61L23.2	2.08929	-2.47194	2.51412	0.0295382	0.418311	-3.45502
ENSG00000260196.1	antisense	RP1-239B22.5	-8.07293	1.74965	-2.46046	0.0324476	0.427574	-3.4552
ENSG00000164691.15	protein_coding	TAGAP	1.93797	6.18513	2.89974	0.015001	0.366034	-3.45581
ENSG00000248489.1	lincRNA	CTD-2007H13.3	1.71467	-1.80984	2.48781	0.0309314	0.422271	-3.45639
ENSG00000261783.1	sense_intronic	RP11-252K23.2	-1.99444	-1.03879	-2.42226	0.0346872	0.440586	-3.4621
ENSG00000180458.2	antisense	CTD-3064H18.4	-4.92143	-3.78135	-2.42883	0.0342917	0.437839	-3.4622
ENSG00000167555.12	protein_coding	ZNF528	-6.17512	-0.72138	-2.43342	0.0340181	0.43647	-3.46258
ENSG00000168894.8	protein_coding	RNF181	0.938364	5.03409	2.8426	0.0165864	0.3705	-3.46351
ENSG00000136068.13	protein_coding	FLNB	1.29735	6.68982	2.89297	0.0151805	0.366526	-3.46436
ENSG00000141052.16	protein_coding	MYOCD	5.19343	-2.61039	2.70669	0.0210646	0.386523	-3.46773
ENSG00000183091.18	protein_coding	NEB	3.31642	2.04505	2.72614	0.0203564	0.383499	-3.46908
ENSG00000129595.11	protein_coding	EPB41L4A	5.36508	-0.443286	2.56306	0.0271098	0.40616	-3.46931
ENSG00000142528.14	protein_coding	ZNF473	-1.06473	4.70045	-2.76281	0.0190851	0.3779	-3.47266
ENSG00000224331.2	processed_pseudogene	AC019181.3	2.74767	-2.81606	2.52796	0.0288308	0.414039	-3.47268
ENSG00000224429.6	lincRNA	LINC00539	2.06663	-2.93189	2.47071	0.031871	0.425251	-3.47273
ENSG00000185015.6	protein_coding	CA13	-1.74791	1.85715	-2.57275	0.0266528	0.405539	-3.47434
ENSG00000241170.2	transcribed_processed_pseudogene	RP11-147I3.1	-2.01364	0.477487	-2.48221	0.0312358	0.422271	-3.47528
ENSG00000130303.11	protein_coding	BST2	1.46438	5.38409	2.8247	0.0171167	0.3705	-3.47566
ENSG00000180530.8	protein_coding	NRIP1	5.22781	-1.65518	2.48773	0.0309354	0.422271	-3.47647
ENSG00000262380.1	sense_intronic	CTB-193M12.3	1.59967	-0.0630157	2.5477	0.02785	0.40834	-3.4795
ENSG00000112599.8	protein_coding	GUCA1B	1.68725	-0.184252	2.54419	0.0280218	0.408816	-3.47962
ENSG00000234694.1	antisense	RP1-92O14.3	1.93064	-0.0496784	2.54136	0.0281613	0.409646	-3.48013
ENSG00000182628.11	protein_coding	SKA2	-1.10076	6.2036	-2.8126	0.017485	0.372583	-3.48287
ENSG00000265802.2	misc_RNA	RN7SL49P	1.50156	-0.821861	2.50072	0.0302396	0.419427	-3.48349
ENSG00000256568.1	lincRNA	RP11-800A3.3	2.82394	-2.76217	2.41643	0.0350422	0.440763	-3.48356
ENSG00000105409.14	protein_coding	ATP1A3	-2.49802	5.21104	-2.64036	0.0236693	0.393447	-3.48436
ENSG00000120725.11	protein_coding	SIL1	1.3525	3.83433	2.74205	0.0197949	0.380455	-3.48442
ENSG00000221214.1	miRNA	MIR548E	-3.16213	-2.39434	-2.41228	0.0352973	0.441556	-3.48496
ENSG00000075426.10	protein_coding	FOSL2	1.89146	1.03425	2.68019	0.0220693	0.390319	-3.48567
ENSG00000170748.6	protein_coding	RBMXL2	-4.48674	-3.95563	-2.41146	0.0353477	0.441556	-3.48655
ENSG00000276903.1	protein_coding	HIST1H2AL	-1.72477	6.03878	-2.79514	0.0180303	0.37531	-3.48853
ENSG00000184939.14	protein_coding	ZFP90	-2.30035	4.774	-2.69211	0.0216114	0.388769	-3.48925
ENSG00000110455.12	protein_coding	ACCS	3.59795	0.192978	2.65948	0.022887	0.392219	-3.49002
ENSG00000255949.1	antisense	AP003419.16	1.45085	0.20429	2.53065	0.0286947	0.412866	-3.49592
ENSG00000083290.18	protein_coding	ULK2	4.22433	-0.857847	2.64935	0.0232982	0.392794	-3.49674
ENSG00000005513.9	protein_coding	SOX8	-5.63832	-3.5409	-2.39389	0.0364482	0.445263	-3.49762
ENSG00000122203.13	protein_coding	KIAA1191	0.85513	5.61888	2.83666	0.0167606	0.3705	-3.49889
ENSG00000253305.2	protein_coding	PCDHGB6	-5.44979	0.549404	-2.38081	0.0372891	0.449683	-3.50154
ENSG00000071051.12	protein_coding	NCK2	2.79214	3.50134	2.72657	0.020341	0.383499	-3.50376
ENSG00000159147.16	protein_coding	DONSON	-1.08321	5.06014	-2.75581	0.0193215	0.3779	-3.50475
ENSG00000261888.1	lincRNA	AC144831.1	-4.91975	-3.48418	-2.40444	0.0357833	0.44248	-3.50522
ENSG00000126790.10	protein_coding	L3HYPDH	-1.12002	2.83879	-2.58713	0.0259885	0.404735	-3.50611
ENSG00000001617.10	protein_coding	SEMA3F	3.26011	0.762732	2.68005	0.0220744	0.390319	-3.50693
ENSG00000053501.11	protein_coding	USE1	0.94591	3.61247	2.72717	0.0203195	0.383499	-3.50762
ENSG00000060558.3	protein_coding	GNA15	3.28423	-2.60923	2.48428	0.0311229	0.422271	-3.50829
ENSG00000188986.4	protein_coding	NELFB	0.905349	5.84859	2.8495	0.0163864	0.3705	-3.50852
ENSG00000118503.13	protein_coding	TNFAIP3	2.61275	5.52842	2.8659	0.0159205	0.366731	-3.50893
ENSG00000280721.1	lincRNA	AC133644.2	3.59013	-2.69152	2.42244	0.0346766	0.440586	-3.50952
ENSG00000101639.17	protein_coding	CEP192	-1.15165	7.09074	-2.85076	0.0163499	0.3705	-3.51006
ENSG00000167925.14	protein_coding	GHDC	-2.28883	3.55133	-2.5611	0.0272029	0.406443	-3.51036
ENSG00000141858.10	protein_coding	SAMD1	-1.18603	5.74541	-2.78637	0.0183104	0.37531	-3.51077
ENSG00000104154.6	protein_coding	SLC30A4	-5.11752	1.69341	-2.38033	0.0373201	0.449683	-3.51178
ENSG00000236519.1	antisense	LINC01424	-1.43775	0.142018	-2.46541	0.0321674	0.426884	-3.51409
ENSG00000189042.12	protein_coding	ZNF567	-1.93307	3.49012	-2.61248	0.0248573	0.3965	-3.5142
ENSG00000084623.10	protein_coding	EIF3I	0.783272	7.17232	2.87677	0.0156192	0.366731	-3.51422
ENSG00000179361.16	protein_coding	ARID3B	2.27466	3.83423	2.82095	0.0172301	0.3705	-3.51532
ENSG00000001036.12	protein_coding	FUCA2	4.11767	0.303041	2.69016	0.0216858	0.389292	-3.51558
ENSG00000243988.1	processed_pseudogene	RPS24P17	2.79528	-1.93842	2.42177	0.0347174	0.440586	-3.51632
ENSG00000269800.1	processed_pseudogene	PLEKHA3P1	-3.65821	-1.99994	-2.38354	0.0371117	0.449311	-3.51686
ENSG00000244345.1	lincRNA	RP11-654C22.2	3.09771	-3.60526	2.37242	0.0378384	0.451026	-3.51755
ENSG00000132128.15	protein_coding	LRRC41	1.43089	5.74859	2.8406	0.0166448	0.3705	-3.51885
ENSG00000279982.1	TEC	RP11-45A17.3	1.8346	-0.162208	2.51859	0.0293077	0.41639	-3.51982
ENSG00000173988.11	protein_coding	LRRC63	2.07895	-3.17421	2.45892	0.0325346	0.427574	-3.51991
ENSG00000141552.16	protein_coding	ANAPC11	1.12559	5.29501	2.80958	0.017578	0.372896	-3.5227
ENSG00000150977.10	protein_coding	RILPL2	1.63663	4.81755	2.81845	0.0173059	0.3705	-3.52607
ENSG00000248774.1	antisense	RP11-798M19.3	-2.30323	1.0494	-2.48559	0.0310514	0.422271	-3.52646
ENSG00000273062.1	antisense	RP11-428K3.1	-2.90407	0.658455	-2.41479	0.0351429	0.440893	-3.52746
ENSG00000253570.1	processed_pseudogene	RNF5P1	-2.10611	0.236691	-2.46521	0.0321788	0.426884	-3.52946
ENSG00000180353.9	protein_coding	HCLS1	1.27889	7.89502	2.8987	0.0150286	0.366034	-3.52976
ENSG00000130595.15	protein_coding	TNNT3	2.4134	-1.91837	2.48342	0.0311696	0.422271	-3.52988
ENSG00000129317.13	protein_coding	PUS7L	-1.15922	6.56172	-2.80544	0.0177065	0.373956	-3.53043
ENSG00000271503.4	protein_coding	CCL5	3.71079	-1.08522	2.48994	0.0308159	0.422006	-3.53057
ENSG00000228477.1	processed_pseudogene	RP3-342P20.2	1.29498	0.275689	2.50538	0.0299938	0.418624	-3.53208
ENSG00000228643.1	processed_transcript	AC079779.4	1.86642	-1.79446	2.44679	0.0332323	0.432133	-3.53217
ENSG00000188001.8	protein_coding	TPRG1	4.05611	-0.359766	2.52097	0.0291861	0.415542	-3.53292
ENSG00000101624.9	protein_coding	CEP76	-1.41587	4.43092	-2.66707	0.0225839	0.391694	-3.53318
ENSG00000101391.19	protein_coding	CDK5RAP1	0.892277	5.28511	2.80006	0.0178749	0.37531	-3.5341
ENSG00000162390.16	protein_coding	ACOT11	3.75484	-2.78622	2.41166	0.0353353	0.441556	-3.53489
ENSG00000118655.4	protein_coding	DCLRE1B	-1.09418	4.4833	-2.67943	0.0220985	0.390319	-3.53532
ENSG00000085760.13	protein_coding	MTIF2	1.22327	6.13303	2.82642	0.017065	0.3705	-3.536
ENSG00000164818.14	protein_coding	DNAAF5	-1.30914	5.57063	-2.74321	0.0197544	0.380455	-3.53613
ENSG00000120539.13	protein_coding	MASTL	-1.08046	6.06236	-2.79311	0.0180946	0.37531	-3.5365
ENSG00000240505.7	protein_coding	TNFRSF13B	2.94514	1.43199	2.81309	0.0174698	0.372583	-3.54387
ENSG00000203965.11	protein_coding	EFCAB7	-1.04424	3.73051	-2.63716	0.0238024	0.393447	-3.54436
ENSG00000225093.1	processed_pseudogene	RPL3P7	1.43761	-0.858419	2.44273	0.0334688	0.434408	-3.54568
ENSG00000280071.2	protein_coding	CH507-9B2.3	-1.62895	1.31747	-2.48956	0.0308363	0.422006	-3.54587
ENSG00000272106.1	antisense	RP11-345P4.9	1.33757	1.26721	2.56898	0.0268295	0.40601	-3.5465
ENSG00000155876.5	protein_coding	RRAGA	-1.51933	4.51748	-2.67149	0.0224091	0.391411	-3.54758
ENSG00000274776.1	lincRNA	RP11-687F6.5	-2.16172	-0.445487	-2.43751	0.0337755	0.435641	-3.54884
ENSG00000100294.11	protein_coding	MCAT	-1.23692	3.58743	-2.60127	0.0253511	0.399122	-3.549
ENSG00000279415.1	TEC	RP11-1102P22.1	-6.08545	-0.967481	-2.37119	0.0379193	0.451026	-3.55195
ENSG00000178397.11	protein_coding	FAM220A	-1.35973	4.24062	-2.62844	0.0241698	0.393447	-3.55236
ENSG00000272812.1	sense_intronic	RP5-855D21.3	-3.50144	-0.0654972	-2.35009	0.0393385	0.454165	-3.55284
ENSG00000064419.12	protein_coding	TNPO3	0.860584	7.55561	2.86722	0.0158837	0.366731	-3.55331
ENSG00000197044.9	protein_coding	ZNF441	-4.21451	2.84089	-2.40972	0.0354551	0.441599	-3.55335
ENSG00000183401.10	protein_coding	CCDC159	1.35102	2.01691	2.60558	0.02516	0.397513	-3.55363
ENSG00000167100.13	protein_coding	SAMD14	1.94415	-1.78235	2.45563	0.0327228	0.42876	-3.5544
ENSG00000279880.1	TEC	RP11-855A2.2	-1.28584	0.7295	-2.46295	0.0323065	0.427092	-3.55741
ENSG00000267383.5	antisense	CTC-260E6.6	-4.67327	2.15219	-2.36511	0.0383231	0.451397	-3.55838
ENSG00000253537.2	protein_coding	PCDHGA7	-3.32043	1.53435	-2.45846	0.0325613	0.427574	-3.5589
ENSG00000162694.12	protein_coding	EXTL2	-1.22186	3.44947	-2.62374	0.0243705	0.393447	-3.5589
ENSG00000184227.6	protein_coding	ACOT1	2.42546	-1.00772	2.54408	0.028027	0.408816	-3.56012
ENSG00000076604.13	protein_coding	TRAF4	1.10989	6.48795	2.85074	0.0163505	0.3705	-3.56444
ENSG00000108798.7	protein_coding	ABI3	-6.45795	2.82089	-2.34154	0.0399282	0.456143	-3.56481
ENSG00000145982.10	protein_coding	FARS2	1.67027	3.70762	2.70624	0.0210812	0.386523	-3.56493
ENSG00000196267.11	protein_coding	ZNF836	-2.81365	2.36411	-2.50504	0.0300121	0.418624	-3.56535
ENSG00000244038.8	protein_coding	DDOST	0.965403	6.78284	2.8391	0.0166888	0.3705	-3.56596
ENSG00000179335.17	protein_coding	CLK3	1.28125	6.18782	2.84593	0.0164894	0.3705	-3.56746
ENSG00000135638.12	protein_coding	EMX1	-4.32844	-3.8046	-2.34069	0.0399874	0.456143	-3.56794
ENSG00000197579.6	protein_coding	TOPORS	-0.912566	5.69353	-2.75926	0.0192044	0.3779	-3.56861
ENSG00000007968.6	protein_coding	E2F2	-3.08323	6.14874	-2.67805	0.0221524	0.39035	-3.56958
ENSG00000174106.2	protein_coding	LEMD3	-0.913071	5.91944	-2.77271	0.0187557	0.37668	-3.57156
ENSG00000146386.7	protein_coding	ABRACL	1.93816	5.00833	2.72512	0.0203929	0.383499	-3.57209
ENSG00000204519.9	protein_coding	ZNF551	-1.5468	4.72542	-2.70539	0.0211126	0.386727	-3.57241
ENSG00000140497.15	protein_coding	SCAMP2	1.43035	5.76908	2.82238	0.0171866	0.3705	-3.57259
ENSG00000125775.13	protein_coding	SDCBP2	2.14434	-1.28046	2.43288	0.0340502	0.436511	-3.57345
ENSG00000169914.5	protein_coding	OTUD3	-0.754399	4.76414	-2.70049	0.0212956	0.387927	-3.57437
ENSG00000272792.1	lincRNA	RP11-141C7.4	-2.00335	-1.27291	-2.33262	0.0405527	0.459416	-3.57533
ENSG00000170315.12	protein_coding	UBB	0.97979	8.81293	2.89515	0.0151225	0.366034	-3.5756
ENSG00000252034.1	misc_RNA	RNY4P37	-4.07863	-2.19454	-2.3272	0.040937	0.460088	-3.57567
ENSG00000186866.15	protein_coding	POFUT2	0.942166	3.68151	2.7081	0.0210125	0.386523	-3.57651
ENSG00000280054.1	TEC	RP1-197B17.7	2.26011	-2.4482	2.40744	0.0355966	0.442403	-3.57684
ENSG00000042493.14	protein_coding	CAPG	2.78162	1.52555	2.62925	0.0241359	0.393447	-3.579
ENSG00000100918.11	protein_coding	REC8	-2.78893	2.898	-2.6836	0.021937	0.390319	-3.58164
ENSG00000215424.8	antisense	MCM3AP-AS1	-1.02096	3.97188	-2.64881	0.0233202	0.392794	-3.58316
ENSG00000120129.5	protein_coding	DUSP1	1.98329	2.9058	2.66253	0.0227648	0.392084	-3.58328
ENSG00000143178.11	protein_coding	TBX19	1.39924	0.516728	2.50734	0.0298912	0.418624	-3.58456
ENSG00000244063.1	lincRNA	AC024704.2	2.00007	-2.15281	2.36722	0.0381825	0.451145	-3.58483
ENSG00000158113.11	protein_coding	LRRC43	2.64124	-1.51168	2.48983	0.0308219	0.422006	-3.58484
ENSG00000166002.5	protein_coding	SMCO4	2.3413	1.06443	2.62572	0.0242859	0.393447	-3.58885
ENSG00000108984.12	protein_coding	MAP2K6	-3.91334	2.4551	-2.4495	0.0330749	0.430675	-3.58929
ENSG00000235373.1	lincRNA	RP11-206L10.3	1.58852	-1.83411	2.36533	0.0383087	0.451397	-3.59133
ENSG00000281446.1	protein_coding	AL139333.1	-1.77435	-1.42552	-2.31631	0.0417191	0.46228	-3.5915
ENSG00000009413.14	protein_coding	REV3L	-0.974418	6.71704	-2.76311	0.0190751	0.3779	-3.59334
ENSG00000127578.6	protein_coding	WFIKKN1	2.22788	-1.95843	2.38643	0.0369252	0.448622	-3.59353
ENSG00000117308.13	protein_coding	GALE	1.29191	3.31502	2.66844	0.0225296	0.391694	-3.59858
ENSG00000278703.1	lincRNA	RP11-706P11.2	-3.53238	-2.57756	-2.30925	0.0422337	0.463986	-3.59916
ENSG00000263563.4	protein_coding	UBBP4	1.73095	1.88479	2.57479	0.0265574	0.405452	-3.6009
ENSG00000188993.3	protein_coding	LRRC66	2.81881	-2.00882	2.38606	0.0369495	0.448622	-3.60095
ENSG00000265195.1	miRNA	MIR4312	1.47659	-1.24925	2.40737	0.0356012	0.442403	-3.60111
ENSG00000277157.1	protein_coding	HIST1H4D	-2.15075	7.26986	-2.7827	0.0184288	0.375475	-3.60121
ENSG00000273899.3	protein_coding	NOL12	-1.05176	1.57614	-2.4788	0.0314229	0.423021	-3.60254
ENSG00000197712.10	protein_coding	FAM114A1	2.78418	0.148243	2.63645	0.0238325	0.393447	-3.6027
ENSG00000101337.14	protein_coding	TM9SF4	1.01922	6.25355	2.80709	0.017655	0.373526	-3.60397
ENSG00000216863.8	antisense	LY86-AS1	-7.7091	0.0836501	-2.31604	0.0417387	0.46228	-3.6041
ENSG00000146833.14	protein_coding	TRIM4	0.995527	5.21496	2.76094	0.0191478	0.3779	-3.60518
ENSG00000178177.13	protein_coding	LCORL	-1.66993	4.61218	-2.62784	0.0241957	0.393447	-3.60615
ENSG00000103404.13	protein_coding	USP31	-1.22847	4.40419	-2.65173	0.0232009	0.392794	-3.60654
ENSG00000134802.16	protein_coding	SLC43A3	1.42151	5.43548	2.7837	0.0183967	0.37531	-3.60682
ENSG00000163069.11	protein_coding	SGCB	2.01974	3.92754	2.64488	0.0234819	0.393447	-3.60871
ENSG00000275302.1	protein_coding	CCL4	-7.44073	-1.56902	-2.30188	0.0427778	0.4678	-3.61082
ENSG00000135940.5	protein_coding	COX5B	1.10906	5.89476	2.77365	0.0187245	0.37668	-3.61194
ENSG00000138375.11	protein_coding	SMARCAL1	0.980143	5.10171	2.74559	0.0196717	0.380455	-3.61261
ENSG00000275927.1	sense_intronic	RP11-567P19.1	-5.38845	-1.63546	-2.31639	0.0417133	0.46228	-3.61285
ENSG00000224652.1	lincRNA	LINC00885	3.9352	-3.34155	2.39005	0.0366933	0.447575	-3.6135
ENSG00000241529.3	misc_RNA	RN7SL767P	1.67061	-2.03187	2.38245	0.0371827	0.449469	-3.61391
ENSG00000185869.12	protein_coding	ZNF829	-5.2402	-1.98991	-2.35625	0.038919	0.453762	-3.61428
ENSG00000155660.9	protein_coding	PDIA4	1.22086	7.871	2.84424	0.0165386	0.3705	-3.61662
ENSG00000211653.2	IG_V_gene	IGLV1-40	-4.86646	-3.01708	-2.30608	0.0424667	0.46574	-3.61669
ENSG00000105669.11	protein_coding	COPE	0.8655	5.50848	2.77065	0.0188238	0.376914	-3.61766
ENSG00000239218.2	transcribed_processed_pseudogene	RPS20P22	-4.50544	-4.19067	-2.29453	0.0433271	0.470302	-3.61793
ENSG00000198346.9	protein_coding	ZNF813	-6.31339	2.66816	-2.34103	0.0399641	0.456143	-3.6194
ENSG00000164463.11	protein_coding	CREBRF	1.28123	4.87885	2.74813	0.0195841	0.380455	-3.62016
ENSG00000266594.1	miRNA	MIR4766	-1.91741	-1.48004	-2.2936	0.043397	0.470793	-3.6213
ENSG00000170385.9	protein_coding	SLC30A1	1.35472	3.88714	2.66375	0.0227162	0.392084	-3.62189
ENSG00000213281.4	protein_coding	NRAS	-0.694114	6.69549	-2.77349	0.0187298	0.37668	-3.62386
ENSG00000232850.3	lincRNA	PTGES2-AS1	1.56869	-2.06203	2.35687	0.0388774	0.453762	-3.62469
ENSG00000162882.13	protein_coding	HAAO	4.40067	-2.29231	2.32452	0.041128	0.461069	-3.6247
ENSG00000136527.16	protein_coding	TRA2B	-1.03821	8.62892	-2.83209	0.0168956	0.3705	-3.62537
ENSG00000259924.1	processed_pseudogene	RP11-16E23.4	1.30222	1.66052	2.5187	0.0293021	0.41639	-3.62659
ENSG00000239224.3	misc_RNA	RN7SL546P	2.45096	0.80983	2.49354	0.0306222	0.421499	-3.6269
ENSG00000157823.15	protein_coding	AP3S2	1.07309	3.82858	2.68973	0.0217022	0.389292	-3.62702
ENSG00000089094.15	protein_coding	KDM2B	1.13171	7.16229	2.82512	0.0171042	0.3705	-3.62848
ENSG00000280355.1	TEC	RP11-119F19.5	3.593	0.460737	2.49084	0.0307674	0.422006	-3.62855
ENSG00000170379.18	protein_coding	TCAF2	2.07008	1.25392	2.61216	0.0248711	0.3965	-3.62876
ENSG00000102409.9	protein_coding	BEX4	-7.25992	-2.37122	-2.27584	0.0447546	0.477072	-3.63346
ENSG00000225091.3	snoRNA	SNORA71A	1.90363	5.39347	2.77302	0.0187454	0.37668	-3.63368
ENSG00000204390.9	protein_coding	HSPA1L	2.25989	-0.543233	2.48095	0.0313049	0.422554	-3.63392
ENSG00000111554.13	protein_coding	MDM1	-0.912684	4.96145	-2.65789	0.0229514	0.392219	-3.63838
ENSG00000197816.12	protein_coding	CCDC180	4.31799	-2.51282	2.29722	0.043125	0.469715	-3.64095
ENSG00000178821.11	protein_coding	TMEM52	1.6617	-1.32244	2.41761	0.0349703	0.440763	-3.643
ENSG00000146955.9	protein_coding	RAB19	-4.17013	-2.59078	-2.28908	0.0437383	0.472588	-3.64321
ENSG00000067064.9	protein_coding	IDI1	-1.05663	7.42246	-2.79591	0.0180057	0.37531	-3.64335
ENSG00000163806.14	protein_coding	SPDYA	1.17069	0.746331	2.46814	0.0320147	0.426151	-3.64443
ENSG00000242071.3	processed_pseudogene	RPL7AP6	1.14544	2.36546	2.55247	0.0276177	0.406897	-3.6452
ENSG00000254701.3	unprocessed_pseudogene	RP11-1415C14.4	-3.08335	-3.00653	-2.27492	0.044826	0.477072	-3.64632
ENSG00000197142.9	protein_coding	ACSL5	-3.4642	4.81837	-2.5005	0.0302516	0.419427	-3.64743
ENSG00000104738.15	protein_coding	MCM4	-1.041	8.98091	-2.82481	0.0171133	0.3705	-3.6482
ENSG00000234788.1	processed_pseudogene	HSPA8P3	-1.75843	0.299357	-2.35307	0.0391355	0.453762	-3.6494
ENSG00000162704.14	protein_coding	ARPC5	1.01463	7.32264	2.81022	0.0175582	0.372892	-3.64993
ENSG00000155307.16	protein_coding	SAMSN1	3.67026	2.56395	2.62697	0.0242324	0.393447	-3.64994
ENSG00000167232.12	protein_coding	ZNF91	-4.70598	5.27674	-2.4644	0.0322246	0.426898	-3.65001
ENSG00000175820.3	protein_coding	CCDC168	-2.46435	0.0623509	-2.32944	0.0407775	0.459416	-3.65368
ENSG00000163082.9	protein_coding	SGPP2	3.38662	0.856541	2.71655	0.0207024	0.383928	-3.65455
ENSG00000127951.5	protein_coding	FGL2	3.19823	-2.33842	2.36792	0.0381359	0.451026	-3.65622
ENSG00000116191.16	protein_coding	RALGPS2	-1.90346	7.57575	-2.76002	0.0191789	0.3779	-3.6578
ENSG00000201343.1	misc_RNA	Y_RNA	-1.78092	-1.17649	-2.31279	0.0419746	0.46331	-3.65841
ENSG00000237742.5	antisense	RP11-624M8.1	-3.63431	-2.78783	-2.25969	0.0460243	0.480398	-3.65987
ENSG00000088986.9	protein_coding	DYNLL1	-0.91182	6.75367	-2.7466	0.019637	0.380455	-3.66105
ENSG00000260285.1	antisense	RP11-600F24.7	1.04499	2.31324	2.53732	0.0283612	0.410236	-3.66176
ENSG00000280710.1	lincRNA	RP11-214F16.8	1.67049	0.0576465	2.43362	0.0340062	0.43647	-3.66234
ENSG00000111215.10	protein_coding	PRR4	-1.43221	1.1721	-2.41805	0.0349434	0.440763	-3.66439
ENSG00000134779.13	protein_coding	TPGS2	-1.64617	6.73974	-2.74523	0.0196843	0.380455	-3.66646
ENSG00000177465.4	protein_coding	ACOT4	3.01079	-1.69091	2.47361	0.0317097	0.4249	-3.66716
ENSG00000106397.10	protein_coding	PLOD3	1.20963	4.10894	2.68846	0.0217506	0.389792	-3.66883
ENSG00000167083.5	protein_coding	GNGT2	-4.01853	1.97501	-2.30404	0.0426178	0.466591	-3.67134
ENSG00000165507.8	protein_coding	C10orf10	3.24614	-1.35215	2.48402	0.0311372	0.422271	-3.67142
ENSG00000151229.11	protein_coding	SLC2A13	1.70054	3.62781	2.69992	0.0213166	0.387927	-3.67177
ENSG00000249509.1	antisense	RP11-402J6.1	3.67317	-1.65146	2.3112	0.0420909	0.46331	-3.67262
ENSG00000147394.17	protein_coding	ZNF185	2.38613	3.10462	2.61298	0.0248353	0.3965	-3.67263
ENSG00000123374.9	protein_coding	CDK2	-1.23014	6.41664	-2.73091	0.0201863	0.383499	-3.67288
ENSG00000157514.15	protein_coding	TSC22D3	-2.54253	4.10538	-2.50353	0.0300911	0.418624	-3.67377
ENSG00000115556.12	protein_coding	PLCD4	1.89681	-1.8683	2.3288	0.040823	0.459416	-3.67432
ENSG00000176903.4	protein_coding	PNMA1	-2.2954	3.09684	-2.48246	0.0312223	0.422271	-3.67495
ENSG00000277041.1	unprocessed_pseudogene	RP11-368J21.4	-4.65006	-1.62228	-2.25949	0.0460403	0.480398	-3.67499
ENSG00000227097.5	processed_pseudogene	RPS28P7	-1.84892	4.18697	-2.53367	0.0285432	0.4121	-3.67533
ENSG00000173227.12	protein_coding	SYT12	3.94935	-1.66697	2.29473	0.0433116	0.470302	-3.67761
ENSG00000165171.9	protein_coding	WBSCR27	3.08668	-2.38252	2.33572	0.0403346	0.457839	-3.67828
ENSG00000185262.8	protein_coding	UBALD2	1.33464	6.001	2.77362	0.0187255	0.37668	-3.67903
ENSG00000124789.10	protein_coding	NUP153	-0.804322	8.09053	-2.78842	0.0182444	0.37531	-3.67919
ENSG00000116786.10	protein_coding	PLEKHM2	0.873407	6.09516	2.75364	0.0193954	0.378568	-3.67928
ENSG00000198554.10	protein_coding	WDHD1	-0.788036	6.51375	-2.73417	0.0200709	0.383117	-3.67987
ENSG00000213468.3	lincRNA	FIRRE	-7.27976	-0.820419	-2.26176	0.0458598	0.479638	-3.68136
ENSG00000081791.7	protein_coding	KIAA0141	0.987451	5.74935	2.73503	0.0200406	0.382922	-3.68404
ENSG00000204308.7	protein_coding	RNF5	-0.906062	4.83132	-2.64977	0.0232813	0.392794	-3.68502
ENSG00000255468.5	antisense	RP11-867G23.8	-1.33682	1.3851	-2.41689	0.0350145	0.440763	-3.68517
ENSG00000224144.1	processed_pseudogene	ASH2LP1	-5.47726	-2.06846	-2.23259	0.0482335	0.48373	-3.68624
ENSG00000206417.7	antisense	H1FX-AS1	-3.1905	0.841735	-2.33183	0.0406083	0.459416	-3.6869
ENSG00000267040.5	antisense	RP11-35G9.3	-2.30505	2.79152	-2.51032	0.0297357	0.418624	-3.68729
ENSG00000183891.5	protein_coding	TTC32	1.24289	3.47263	2.61228	0.024866	0.3965	-3.68833
ENSG00000130723.16	protein_coding	PRRC2B	0.749205	8.85698	2.81896	0.0172905	0.3705	-3.69515
ENSG00000267108.1	lincRNA	RP11-861E21.1	-2.50153	-1.84665	-2.22635	0.0487563	0.484648	-3.69541
ENSG00000180104.14	protein_coding	EXOC3	1.03313	5.65086	2.72321	0.0204616	0.383563	-3.6961
ENSG00000089289.14	protein_coding	IGBP1	1.05231	6.11518	2.74506	0.0196902	0.380455	-3.69881
ENSG00000170919.14	antisense	TPT1-AS1	1.1761	3.50067	2.60813	0.0250479	0.397513	-3.70009
ENSG00000268225.1	processed_pseudogene	CTD-2331H12.5	-5.4726	-2.11703	-2.23387	0.0481267	0.483693	-3.70253
ENSG00000266893.1	lincRNA	AC005616.1	-4.86158	-3.87198	-2.22191	0.049132	0.486972	-3.7041
ENSG00000111732.9	protein_coding	AICDA	5.70159	1.6405	2.5598	0.027265	0.406584	-3.70551
ENSG00000163590.12	protein_coding	PPM1L	2.80071	4.8248	2.71962	0.0205909	0.383928	-3.70562
ENSG00000249684.4	antisense	RP11-423H2.3	3.85634	-0.81743	2.41434	0.0351707	0.440893	-3.70652
ENSG00000276272.1	lincRNA	RP11-121C6.5	-2.64152	-1.81829	-2.21914	0.0493674	0.486972	-3.70686
ENSG00000254876.4	processed_transcript	RP11-23J9.5	4.58092	-2.5347	2.24838	0.0469341	0.481941	-3.70813
ENSG00000213085.8	protein_coding	CFAP45	2.08168	-0.301313	2.38616	0.0369431	0.448622	-3.70837
ENSG00000204920.9	protein_coding	ZNF155	-6.56753	-1.70824	-2.2163	0.0496104	0.486972	-3.70861
ENSG00000258101.2	antisense	RP11-977B10.2	-1.73092	-2.1971	-2.24311	0.0473643	0.482474	-3.70877
ENSG00000266912.1	lincRNA	CTC-325H20.2	-2.24827	-1.1791	-2.24456	0.0472454	0.482331	-3.71099
ENSG00000110400.9	protein_coding	PVRL1	1.88339	5.03061	2.77812	0.018578	0.376575	-3.7112
ENSG00000261659.2	processed_transcript	LA16c-313D11.12	1.96232	0.536312	2.48186	0.0312547	0.422271	-3.71206
ENSG00000182749.5	protein_coding	PAQR7	1.56369	2.21055	2.56875	0.0268404	0.40601	-3.71307
ENSG00000132254.11	protein_coding	ARFIP2	0.928277	5.22351	2.69769	0.0214005	0.387927	-3.71314
ENSG00000279339.1	TEC	CTD-2373H9.3	1.24019	-4.05614	2.31243	0.0420011	0.46331	-3.71324
ENSG00000230769.1	processed_pseudogene	RP3-408N23.4	-1.54015	-0.69867	-2.26506	0.0455981	0.479638	-3.71364
ENSG00000144034.13	protein_coding	TPRKB	-0.869091	4.70154	-2.59211	0.025762	0.402928	-3.71428
ENSG00000167216.15	protein_coding	KATNAL2	-3.95044	3.58687	-2.43628	0.0338482	0.436271	-3.71548
ENSG00000278949.1	TEC	RP11-46H11.11	-2.43446	0.0384618	-2.253	0.0465604	0.480887	-3.71678
ENSG00000280047.1	TEC	CTC-463A16.1	3.01526	-2.17753	2.30476	0.0425641	0.466272	-3.71692
ENSG00000188976.9	protein_coding	NOC2L	0.817792	6.56433	2.7416	0.0198105	0.380455	-3.71808
ENSG00000177301.12	protein_coding	KCNA2	-4.15818	-3.82157	-2.21617	0.049621	0.486972	-3.71865
ENSG00000180879.12	protein_coding	SSR4	1.26377	5.98677	2.73069	0.0201943	0.383499	-3.71947
ENSG00000201564.1	misc_RNA	RN7SKP50	1.21407	0.14171	2.39369	0.0364609	0.445263	-3.71958
ENSG00000145555.13	protein_coding	MYO10	8.42238	-0.998977	2.25359	0.0465131	0.480887	-3.7204
ENSG00000186081.10	protein_coding	KRT5	2.73799	-3.94672	2.22973	0.0484722	0.484128	-3.72119
ENSG00000224638.1	lincRNA	AC106900.6	-2.52722	-2.02767	-2.20751	0.0503689	0.488442	-3.72149
ENSG00000266904.4	lincRNA	CTC-559E9.1	1.59927	0.323794	2.41755	0.0349742	0.440763	-3.72192
ENSG00000162241.11	protein_coding	SLC25A45	0.925899	3.37218	2.58028	0.0263029	0.404741	-3.722
ENSG00000138640.13	protein_coding	FAM13A	3.05327	-1.59918	2.37341	0.0377731	0.451026	-3.72229
ENSG00000245060.5	lincRNA	LINC00847	1.93717	4.2496	2.65297	0.0231507	0.392794	-3.72306
ENSG00000137216.17	protein_coding	TMEM63B	0.969308	3.64905	2.61877	0.0245842	0.395882	-3.72516
ENSG00000214900.7	lincRNA	LINC01588	2.00291	0.172939	2.42007	0.0348206	0.440752	-3.7258
ENSG00000113119.11	protein_coding	TMCO6	-1.18693	3.78792	-2.51334	0.0295786	0.418316	-3.72588
ENSG00000159712.10	unprocessed_pseudogene	ANKRD18CP	3.97176	-3.30852	2.21749	0.0495086	0.486972	-3.72675
ENSG00000102096.9	protein_coding	PIM2	1.8549	7.186	2.79033	0.0181834	0.37531	-3.73159
ENSG00000279267.1	TEC	RP11-395L14.18	-1.71921	-0.74519	-2.2777	0.04461	0.477072	-3.73203
ENSG00000115234.9	protein_coding	SNX17	0.799317	5.98091	2.7129	0.020836	0.384991	-3.73455
ENSG00000110011.12	protein_coding	DNAJC4	1.14296	3.54507	2.59731	0.0255281	0.401	-3.7354
ENSG00000111596.10	protein_coding	CNOT2	-0.909957	6.84635	-2.70349	0.0211836	0.387653	-3.73649
ENSG00000197540.6	protein_coding	GZMM	3.72364	-2.46363	2.24687	0.0470572	0.481941	-3.73651
ENSG00000126246.8	protein_coding	IGFLR1	-1.67922	-0.603266	-2.3215	0.0413445	0.46143	-3.73733
ENSG00000211899.6	IG_C_gene	IGHM	-12.34	3.90791	-2.5114	0.0296796	0.418502	-3.73843
ENSG00000116809.10	protein_coding	ZBTB17	0.975262	4.51405	2.66355	0.0227242	0.392084	-3.74011
ENSG00000273951.1	sense_intronic	RP4-620E11.8	-1.59364	-0.321712	-2.27418	0.0448833	0.477072	-3.74055
ENSG00000115216.12	protein_coding	NRBP1	1.29525	5.47515	2.69476	0.021511	0.388421	-3.74205
ENSG00000213846.4	processed_pseudogene	AC098614.2	2.42296	-2.03474	2.24186	0.0474665	0.482474	-3.74294
ENSG00000266921.1	antisense	RP11-15A1.7	-2.722	-2.11636	-2.20646	0.0504595	0.488442	-3.74323
ENSG00000089639.9	protein_coding	GMIP	1.31881	5.7784	2.71335	0.0208192	0.384991	-3.74341
ENSG00000233276.3	protein_coding	GPX1	1.11914	5.01403	2.67638	0.0222172	0.390441	-3.74415
ENSG00000197323.9	protein_coding	TRIM33	-0.80214	6.84014	-2.70887	0.0209839	0.386523	-3.74425
ENSG00000158077.4	protein_coding	NLRP14	-7.69182	-2.2016	-2.18456	0.0524015	0.495163	-3.74513
ENSG00000113734.16	protein_coding	BNIP1	0.873439	3.76698	2.57391	0.0265982	0.405452	-3.74614
ENSG00000177410.11	antisense	ZFAS1	2.09328	5.46385	2.68312	0.0219558	0.390319	-3.74762
ENSG00000221514.1	snoRNA	SNORD111B	-2.07421	-1.92444	-2.19186	0.0517468	0.49329	-3.74772
ENSG00000170743.15	protein_coding	SYT9	-4.02053	-4.22106	-2.18324	0.0525211	0.49531	-3.74898
ENSG00000068323.15	protein_coding	TFE3	1.42291	5.15308	2.69706	0.0214243	0.387927	-3.74999
ENSG00000253953.2	protein_coding	PCDHGB4	-4.06227	0.540227	-2.22655	0.0487398	0.484648	-3.75406
ENSG00000203950.6	protein_coding	FAM127B	-6.71426	-2.35504	-2.17634	0.0531482	0.495595	-3.75434
ENSG00000167850.3	protein_coding	CD300C	4.38367	-3.77971	2.22223	0.0491045	0.486955	-3.75469
ENSG00000116455.12	protein_coding	WDR77	-0.924576	4.95844	-2.59074	0.0258241	0.403236	-3.75683
ENSG00000136449.12	protein_coding	MYCBPAP	3.27505	-0.30877	2.42014	0.0348164	0.440752	-3.75685
ENSG00000135842.15	protein_coding	FAM129A	5.7561	2.18918	2.56911	0.0268234	0.40601	-3.75728
ENSG00000268375.1	antisense	CTD-2568A17.8	-1.30442	-0.434387	-2.31397	0.0418889	0.463136	-3.75826
ENSG00000138180.14	protein_coding	CEP55	1.13558	6.48112	2.69258	0.0215937	0.388769	-3.7586
ENSG00000267194.1	lincRNA	RP1-193H18.2	-5.0106	-0.496247	-2.17923	0.052885	0.495595	-3.75977
ENSG00000275532.1	antisense	CTB-58E17.3	1.91162	-2.196	2.23318	0.0481844	0.48373	-3.75981
ENSG00000175756.12	protein_coding	AURKAIP1	0.795644	5.19843	2.66154	0.0228046	0.392084	-3.76155
ENSG00000261845.2	antisense	RP13-638C3.4	1.87201	-1.45562	2.23108	0.0483597	0.48373	-3.7629
ENSG00000188322.4	protein_coding	SBK1	-4.71721	-0.060425	-2.2748	0.0448353	0.477072	-3.76428
ENSG00000197879.13	protein_coding	MYO1C	1.79132	5.98286	2.727	0.0203257	0.383499	-3.76439
ENSG00000228288.5	antisense	PCAT6	2.36173	-0.967175	2.41063	0.0353988	0.441599	-3.76499
ENSG00000012171.16	protein_coding	SEMA3B	1.90489	-2.06343	2.27363	0.0449261	0.477072	-3.76635
ENSG00000105419.16	protein_coding	MEIS3	2.64687	-1.85755	2.3541	0.0390652	0.453762	-3.76754
ENSG00000253372.4	sense_intronic	RP11-44N11.1	-1.34425	2.07411	-2.36783	0.0381419	0.451026	-3.76828
ENSG00000224648.1	lincRNA	RP11-397D12.4	2.76419	-2.1089	2.24721	0.0470291	0.481941	-3.76954
ENSG00000223361.5	transcribed_processed_pseudogene	FTH1P10	1.85383	-2.16433	2.26742	0.0454123	0.479282	-3.76967
ENSG00000211640.3	IG_V_gene	IGLV6-57	-8.58865	0.784744	-2.17107	0.0536332	0.495851	-3.77084
ENSG00000159069.12	protein_coding	FBXW5	1.09507	4.96746	2.66476	0.0226759	0.392084	-3.77223
ENSG00000227331.1	processed_pseudogene	AC005042.2	-4.16116	-2.38981	-2.17418	0.0533465	0.495644	-3.77289
ENSG00000185115.4	protein_coding	NDNL2	1.64746	5.02519	2.63911	0.0237212	0.393447	-3.7729
ENSG00000177025.3	protein_coding	C19orf18	-4.02633	-2.71086	-2.20673	0.0504363	0.488442	-3.77373
ENSG00000113328.17	protein_coding	CCNG1	1.05008	7.0845	2.72971	0.0202289	0.383499	-3.77396
ENSG00000176024.15	protein_coding	ZNF613	-4.39911	1.69626	-2.21876	0.0493995	0.486972	-3.77604
ENSG00000179562.2	protein_coding	GCC1	0.990347	5.23817	2.66177	0.0227952	0.392084	-3.77608
ENSG00000163349.20	protein_coding	HIPK1	-1.35182	6.6585	-2.67757	0.0221711	0.39035	-3.77632
ENSG00000168495.11	protein_coding	POLR3D	1.12645	5.2159	2.66674	0.0225969	0.391694	-3.77666
ENSG00000089327.13	protein_coding	FXYD5	-3.62828	4.41179	-2.40509	0.0357432	0.44248	-3.77871
ENSG00000120616.14	protein_coding	EPC1	-0.949905	5.96987	-2.65206	0.0231875	0.392794	-3.77886
ENSG00000166886.11	protein_coding	NAB2	-2.92629	2.83426	-2.40353	0.0358404	0.44248	-3.7792
ENSG00000120798.15	protein_coding	NR2C1	-0.860688	5.10056	-2.61048	0.0249445	0.396655	-3.77923
ENSG00000165688.10	protein_coding	PMPCA	0.790746	6.09326	2.69402	0.021539	0.388559	-3.77976
ENSG00000272468.1	lincRNA	RP1-86C11.7	2.13094	-0.218946	2.46194	0.0323636	0.427549	-3.78084
ENSG00000165861.12	protein_coding	ZFYVE1	0.955418	4.62534	2.63872	0.0237376	0.393447	-3.78088
ENSG00000244491.1	antisense	RP3-508I15.18	-2.35677	-2.18052	-2.15415	0.0552167	0.500656	-3.78129
ENSG00000150667.6	protein_coding	FSIP1	-1.75479	-0.7646	-2.22953	0.0484891	0.484128	-3.7818
ENSG00000103642.10	protein_coding	LACTB	1.7251	3.42811	2.55094	0.0276921	0.407048	-3.78183
ENSG00000055070.15	protein_coding	SZRD1	0.743772	7.05311	2.72353	0.0204501	0.383563	-3.78337
ENSG00000161395.11	protein_coding	PGAP3	0.992988	2.58497	2.48067	0.03132	0.422554	-3.78338
ENSG00000261934.2	protein_coding	PCDHGA9	-3.83817	0.452162	-2.23679	0.0478843	0.4833	-3.78357
ENSG00000279196.1	TEC	RP11-1072A3.3	2.28086	-2.25817	2.25501	0.046399	0.480887	-3.78449
ENSG00000162129.11	protein_coding	CLPB	1.08506	5.09246	2.64949	0.0232926	0.392794	-3.78548
ENSG00000186184.14	protein_coding	POLR1D	1.09283	6.93434	2.71657	0.0207016	0.383928	-3.7866
ENSG00000100906.9	protein_coding	NFKBIA	1.97295	6.0906	2.71607	0.02072	0.383928	-3.78672
ENSG00000272933.1	lincRNA	RP11-47A8.5	-1.82999	-1.29576	-2.16975	0.0537552	0.495902	-3.78741
ENSG00000243960.1	sense_overlapping	RP11-552M11.4	-1.89435	-0.877777	-2.2058	0.0505175	0.488585	-3.7877
ENSG00000165684.3	protein_coding	SNAPC4	0.832352	4.73461	2.63242	0.0240018	0.393447	-3.79154
ENSG00000279409.1	TEC	RP11-133K1.9	2.38629	-3.21267	2.25535	0.0463711	0.480887	-3.79159
ENSG00000151422.11	protein_coding	FER	-2.21572	4.36779	-2.50091	0.0302298	0.419427	-3.79247
ENSG00000160352.14	protein_coding	ZNF714	-1.79637	5.72466	-2.56699	0.0269233	0.406088	-3.79374
ENSG00000164414.15	protein_coding	SLC35A1	-1.2695	2.1966	-2.34991	0.0393513	0.454165	-3.79629
ENSG00000123360.10	protein_coding	PDE1B	1.59781	3.71293	2.56461	0.0270362	0.40616	-3.7987
ENSG00000103150.5	protein_coding	MLYCD	-3.26912	3.37543	-2.31115	0.0420947	0.46331	-3.79962
ENSG00000224566.2	processed_pseudogene	FAM96AP2	1.50232	-2.18169	2.21223	0.0499601	0.488442	-3.8002
ENSG00000265287.2	antisense	RP11-192H23.6	2.05007	-1.64655	2.28192	0.0442851	0.475286	-3.80093
ENSG00000100154.13	protein_coding	TTC28	4.71441	2.34564	2.58113	0.0262635	0.404735	-3.80129
ENSG00000280156.1	sense_overlapping	AC006548.28	3.20942	-1.97731	2.2053	0.0505606	0.488585	-3.80288
ENSG00000169116.10	protein_coding	PARM1	4.72595	2.94929	2.54089	0.0281847	0.409646	-3.80417
ENSG00000189306.9	protein_coding	RRP7A	-0.963878	6.05499	-2.62942	0.0241284	0.393447	-3.80442
ENSG00000102007.9	protein_coding	PLP2	-1.77794	5.0424	-2.53239	0.0286075	0.4121	-3.80483
ENSG00000151287.15	protein_coding	TEX30	-3.05553	3.10962	-2.33716	0.0402341	0.457588	-3.80507
ENSG00000221241.1	snoRNA	SNORD88A	-1.87959	-0.861406	-2.22077	0.0492289	0.486972	-3.80551
ENSG00000083544.12	protein_coding	TDRD3	1.03384	4.65961	2.60646	0.0251211	0.397513	-3.80552
ENSG00000250899.3	lincRNA	RP11-253E3.3	-5.99042	-2.82431	-2.13205	0.0573522	0.507793	-3.80569
ENSG00000189423.10	transcribed_unprocessed_pseudogene	USP32P3	1.54448	-2.62557	2.29205	0.0435139	0.470988	-3.80603
ENSG00000146232.13	protein_coding	NFKBIE	1.05043	4.67316	2.63942	0.0237082	0.393447	-3.80631
ENSG00000198538.9	protein_coding	ZNF28	-5.64303	2.87648	-2.26314	0.0457502	0.479638	-3.80715
ENSG00000215915.8	protein_coding	ATAD3C	2.24494	-0.7646	2.32447	0.0411316	0.461069	-3.80744
ENSG00000265917.1	miRNA	MIR3685	-2.57548	-1.34019	-2.15008	0.0556039	0.502648	-3.80818
ENSG00000257403.2	unprocessed_pseudogene	CTD-2547E10.3	-1.80228	-0.425291	-2.2594	0.0460476	0.480398	-3.8088
ENSG00000119541.8	protein_coding	VPS4B	-1.83149	6.46024	-2.68145	0.0220203	0.390319	-3.80946
ENSG00000167523.12	protein_coding	SPATA33	-0.941651	3.43904	-2.45413	0.0328082	0.42876	-3.80964
ENSG00000235655.3	processed_pseudogene	H3F3AP4	-1.86289	3.34506	-2.42209	0.0346977	0.440586	-3.80966
ENSG00000118004.16	protein_coding	COLEC11	3.54294	-1.44175	2.26523	0.0455844	0.479638	-3.81088
ENSG00000267500.1	transcribed_unprocessed_pseudogene	CTD-2006C1.6	-5.22742	-1.069	-2.13393	0.0571668	0.507682	-3.81091
ENSG00000137726.14	protein_coding	FXYD6	-7.30521	-3.79371	-2.14338	0.0562474	0.50417	-3.811
ENSG00000109103.10	protein_coding	UNC119	1.81196	4.2258	2.61122	0.0249122	0.3965	-3.81257
ENSG00000170390.13	protein_coding	DCLK2	-4.85503	-3.06245	-2.1561	0.055032	0.500228	-3.81298
ENSG00000177640.14	antisense	CASC2	-2.29183	-0.145398	-2.21165	0.0500103	0.488442	-3.81451
ENSG00000217702.2	lincRNA	RP11-287D1.4	-2.82573	-3.21065	-2.16609	0.0540948	0.497698	-3.81488
ENSG00000239470.3	processed_pseudogene	RP11-16F15.2	1.96223	-1.60916	2.22834	0.0485891	0.484648	-3.81502
ENSG00000129083.11	protein_coding	COPB1	0.789272	7.43803	2.71625	0.0207133	0.383928	-3.81535
ENSG00000188807.11	protein_coding	TMEM201	-1.62731	5.10668	-2.55393	0.0275472	0.406897	-3.81737
ENSG00000200882.1	snRNA	RNU6-681P	-1.92793	-1.71569	-2.17614	0.0531667	0.495595	-3.81777
ENSG00000185499.15	protein_coding	MUC1	1.52652	-1.25593	2.32613	0.0410128	0.460669	-3.81877
ENSG00000236833.1	lincRNA	AC024560.2	-4.36659	-1.16105	-2.15637	0.0550061	0.500228	-3.8194
ENSG00000170190.14	protein_coding	SLC16A5	3.76641	-3.9558	2.26897	0.0452905	0.478792	-3.81968
ENSG00000269825.1	sense_intronic	CTD-3099C6.9	-8.72359	2.37375	-2.12078	0.0584711	0.510498	-3.81986
ENSG00000135913.9	protein_coding	USP37	-0.824846	6.16904	-2.6438	0.0235266	0.393447	-3.82049
ENSG00000274191.1	lincRNA	RP11-324E6.10	-2.16944	-1.16776	-2.16512	0.0541851	0.497698	-3.82052
ENSG00000232859.8	protein_coding	LYRM9	2.50895	-0.579069	2.28429	0.0441032	0.47467	-3.82216
ENSG00000279951.1	TEC	RP11-264J4.8	-1.78704	-1.35747	-2.17897	0.0529087	0.495595	-3.82217
ENSG00000187079.13	protein_coding	TEAD1	6.53675	-3.39748	2.13228	0.0573289	0.507793	-3.82434
ENSG00000203879.10	protein_coding	GDI1	1.29741	6.35198	2.6816	0.0220146	0.390319	-3.82434
ENSG00000166135.12	protein_coding	HIF1AN	1.09632	6.55531	2.69156	0.0216323	0.388769	-3.82531
ENSG00000137225.11	protein_coding	CAPN11	3.1939	-2.92719	2.20798	0.0503275	0.488442	-3.82639
ENSG00000204706.13	antisense	MAMDC2-AS1	-2.1699	-2.65279	-2.14252	0.0563308	0.504514	-3.82792
ENSG00000236234.1	antisense	AC091132.1	-5.83203	-2.13141	-2.11463	0.0590905	0.511081	-3.83195
ENSG00000154146.11	protein_coding	NRGN	-6.02773	1.36888	-2.11482	0.0590713	0.511081	-3.8322
ENSG00000204581.2	antisense	AC096670.3	-2.76178	-2.74108	-2.15319	0.0553073	0.501239	-3.83232
ENSG00000215221.2	processed_pseudogene	UBA52P6	-1.90413	-0.461606	-2.21284	0.0499072	0.488442	-3.83374
ENSG00000112561.16	protein_coding	TFEB	1.19406	5.2818	2.63689	0.0238138	0.393447	-3.834
ENSG00000160229.10	protein_coding	ZNF66	-2.18941	3.35639	-2.35745	0.038838	0.453762	-3.83447
ENSG00000180346.3	protein_coding	TIGD2	0.977876	3.50922	2.45801	0.0325864	0.427574	-3.83453
ENSG00000274272.1	processed_transcript	RP11-44M6.7	1.35582	-1.01306	2.28295	0.0442058	0.47516	-3.83461
ENSG00000178904.17	protein_coding	DPY19L3	-1.1606	5.38235	-2.58342	0.0261581	0.404735	-3.83538
ENSG00000175556.15	protein_coding	LONRF3	-7.13791	-1.90904	-2.12704	0.0578467	0.509773	-3.83655
ENSG00000230847.4	unprocessed_pseudogene	RP11-195E2.1	-3.66617	-3.66298	-2.12332	0.0582173	0.510432	-3.83826
ENSG00000057252.11	protein_coding	SOAT1	-1.2769	5.64736	-2.58168	0.0262384	0.404735	-3.83974
ENSG00000255435.5	antisense	RP11-770J1.3	-3.12877	-1.61425	-2.12775	0.0577767	0.509773	-3.84036
ENSG00000233999.3	IG_V_gene	IGKV3OR2-268	3.50539	-1.11874	2.3392	0.0400912	0.457054	-3.84041
ENSG00000233178.6	antisense	RP11-88I18.2	-1.18717	-0.203825	-2.24626	0.0471065	0.481941	-3.84047
ENSG00000110811.18	protein_coding	P3H3	-2.77653	-2.29814	-2.17009	0.0537237	0.495851	-3.8409
ENSG00000168152.11	protein_coding	THAP9	-1.07531	3.56144	-2.41168	0.0353341	0.441556	-3.84386
ENSG00000176919.10	protein_coding	C8G	1.73183	-2.19953	2.23107	0.0483605	0.48373	-3.84386
ENSG00000260220.4	protein_coding	MGC50722	3.72336	-1.53888	2.36624	0.038248	0.451397	-3.84489
ENSG00000169885.8	protein_coding	CALML6	2.40246	-1.41916	2.28103	0.0443537	0.4757	-3.84678
ENSG00000160961.10	protein_coding	ZNF333	1.13344	3.16866	2.47152	0.0318256	0.425159	-3.84798
ENSG00000253692.3	IG_C_pseudogene	IGHEP1	4.85418	-2.36452	2.16526	0.0541716	0.497698	-3.84835
ENSG00000188766.11	protein_coding	SPRED3	1.47518	0.457874	2.34242	0.0398672	0.456143	-3.84848
ENSG00000269720.1	lincRNA	CTD-2521M24.5	3.125	-1.0337	2.20271	0.0507876	0.488995	-3.84922
ENSG00000185261.12	protein_coding	KIAA0825	-3.44268	0.260044	-2.23775	0.0478054	0.4833	-3.8498
ENSG00000008256.14	protein_coding	CYTH3	-2.18305	2.83894	-2.34587	0.0396285	0.454773	-3.85339
ENSG00000117632.19	protein_coding	STMN1	-1.13898	8.8242	-2.70646	0.0210731	0.386523	-3.8535
ENSG00000204540.9	protein_coding	PSORS1C1	2.09672	-2.82143	2.17976	0.0528366	0.495595	-3.85401
ENSG00000226686.6	lincRNA	LINC01535	-5.68799	-1.72818	-2.08856	0.0617859	0.516323	-3.85693
ENSG00000100991.10	protein_coding	TRPC4AP	0.986832	6.0608	2.64958	0.0232887	0.392794	-3.85739
ENSG00000197969.10	protein_coding	VPS13A	-0.823273	7.54627	-2.65929	0.0228949	0.392219	-3.85802
ENSG00000267222.1	sense_intronic	RP11-194N12.2	1.81856	-2.43897	2.15557	0.0550821	0.500388	-3.85969
ENSG00000008517.15	protein_coding	IL32	3.57093	-1.60694	2.29957	0.0429496	0.468609	-3.85976
ENSG00000086065.12	protein_coding	CHMP5	0.807318	5.50549	2.62604	0.0242721	0.393447	-3.85989
ENSG00000269997.1	sense_intronic	RP11-214K3.21	1.4036	-1.37382	2.24653	0.0470847	0.481941	-3.85993
ENSG00000231961.1	processed_pseudogene	RP5-967N21.7	-1.95712	-1.24507	-2.1116	0.059398	0.511081	-3.86131
ENSG00000087903.11	protein_coding	RFX2	-1.63187	2.39669	-2.33084	0.0406783	0.459416	-3.86287
ENSG00000004838.12	protein_coding	ZMYND10	1.81266	-0.622069	2.26477	0.0456209	0.479638	-3.86412
ENSG00000262576.2	protein_coding	PCDHGA4	-3.77094	0.641663	-2.14319	0.0562659	0.50417	-3.86476
ENSG00000112232.8	protein_coding	KHDRBS2	-5.89184	-3.3579	-2.09169	0.0614567	0.515407	-3.86797
ENSG00000125352.5	protein_coding	RNF113A	1.19907	4.67545	2.58192	0.0262273	0.404735	-3.86859
ENSG00000171847.9	protein_coding	FAM90A1	3.44686	-2.39712	2.16186	0.054489	0.498864	-3.86964
ENSG00000139269.2	protein_coding	INHBE	2.63136	1.30435	2.39887	0.036133	0.443514	-3.8699
ENSG00000189410.10	protein_coding	SH2D5	-3.92822	-0.365334	-2.16592	0.0541098	0.497698	-3.87112
ENSG00000211678.2	IG_J_gene	IGLJ3	2.68188	-1.98542	2.20878	0.0502587	0.488442	-3.87322
ENSG00000104901.5	protein_coding	DKKL1	3.15235	-2.96603	2.19228	0.0517087	0.49329	-3.87411
ENSG00000169989.2	protein_coding	TIGD4	-1.44123	0.167639	-2.24177	0.0474736	0.482474	-3.87473
ENSG00000119138.4	protein_coding	KLF9	2.41421	2.31494	2.43413	0.0339756	0.43647	-3.87495
ENSG00000260988.1	lincRNA	RP11-285A1.1	1.87714	-2.54104	2.17762	0.0530316	0.495595	-3.87652
ENSG00000184497.11	protein_coding	TMEM255B	1.98178	1.90197	2.37663	0.0375619	0.450063	-3.87833
ENSG00000261823.1	lincRNA	RP11-48G14.1	-2.28597	-1.90867	-2.08394	0.0622759	0.517607	-3.88126
ENSG00000255455.2	lincRNA	RP11-890B15.3	-2.71784	1.3604	-2.18099	0.0527244	0.495595	-3.88296
ENSG00000082196.19	protein_coding	C1QTNF3	-1.66687	0.647506	-2.24899	0.0468847	0.481941	-3.88391
ENSG00000202523.1	misc_RNA	Y_RNA	-2.12943	-1.68764	-2.08037	0.062656	0.518489	-3.88639
ENSG00000070081.14	protein_coding	NUCB2	-1.07503	5.48524	-2.5231	0.0290771	0.415157	-3.88641
ENSG00000126243.7	protein_coding	LRFN3	-4.55467	0.157378	-2.18598	0.0522738	0.495154	-3.8869
ENSG00000266421.2	miRNA	AC097108.1	-3.11178	-2.06711	-2.2017	0.050876	0.488995	-3.88696
ENSG00000269946.1	lincRNA	RP11-2B6.3	1.48738	-1.32125	2.20401	0.0506737	0.488995	-3.88696
ENSG00000081181.6	protein_coding	ARG2	1.33133	2.23245	2.43379	0.0339958	0.43647	-3.88728
ENSG00000130529.14	protein_coding	TRPM4	5.48429	0.93017	2.37274	0.037817	0.451026	-3.88809
ENSG00000240399.1	transcribed_processed_pseudogene	RP1-228P16.1	-1.21386	0.397528	-2.23555	0.0479873	0.4833	-3.8893
ENSG00000166707.9	protein_coding	ZCCHC18	-4.15515	-0.178174	-2.08974	0.0616616	0.516168	-3.88946
ENSG00000058804.11	protein_coding	NDC1	-1.0825	7.07532	-2.61258	0.0248528	0.3965	-3.89053
ENSG00000213096.8	protein_coding	ZNF254	-3.6013	4.00645	-2.28203	0.0442763	0.475286	-3.89113
ENSG00000111328.5	protein_coding	CDK2AP1	-1.44564	4.32195	-2.43891	0.033693	0.435641	-3.89197
ENSG00000136152.13	protein_coding	COG3	1.14246	5.33633	2.5895	0.0258804	0.403455	-3.8923
ENSG00000127948.12	protein_coding	POR	1.73848	5.46517	2.61512	0.0247423	0.3965	-3.89268
ENSG00000152104.10	protein_coding	PTPN14	3.62904	-3.80089	2.06157	0.0646985	0.52294	-3.89569
ENSG00000249738.5	lincRNA	AC008697.1	-4.47527	-1.58855	-2.05345	0.0656008	0.525524	-3.89583
ENSG00000107890.15	protein_coding	ANKRD26	-1.13884	5.79185	-2.56021	0.0272452	0.406584	-3.8963
ENSG00000106336.11	protein_coding	FBXO24	1.71613	-1.28681	2.22002	0.0492928	0.486972	-3.8963
ENSG00000257275.5	antisense	RP11-164H13.1	-4.39087	-0.700862	-2.19305	0.05164	0.49329	-3.89634
ENSG00000101596.13	protein_coding	SMCHD1	-1.30182	7.97691	-2.65565	0.0230419	0.392501	-3.89648
ENSG00000173852.12	protein_coding	DPY19L1	-1.60203	4.89992	-2.50473	0.0300283	0.418624	-3.89788
ENSG00000139187.8	protein_coding	KLRG1	-1.38733	1.83511	-2.29095	0.0435968	0.47135	-3.89896
ENSG00000122417.14	protein_coding	ODF2L	-1.82423	4.01142	-2.4142	0.0351788	0.440893	-3.89926
ENSG00000168356.10	protein_coding	SCN11A	-2.32565	-2.7006	-2.07988	0.0627086	0.518489	-3.90035
ENSG00000139998.13	protein_coding	RAB15	-2.90402	0.887452	-2.38057	0.0373047	0.449683	-3.90177
ENSG00000164845.15	transcribed_unprocessed_pseudogene	FAM86FP	-2.71887	-0.258341	-2.14509	0.0560829	0.503715	-3.90376
ENSG00000154252.11	protein_coding	GAL3ST2	2.71009	-2.89441	2.17364	0.0533958	0.495644	-3.90441
ENSG00000166595.10	protein_coding	FAM96B	0.877472	5.076	2.57614	0.0264944	0.405397	-3.90448
ENSG00000141480.16	protein_coding	ARRB2	1.01347	4.85131	2.568	0.0268755	0.40601	-3.90512
ENSG00000057657.13	protein_coding	PRDM1	2.83171	2.27717	2.59309	0.0257179	0.402568	-3.90617
ENSG00000152455.14	protein_coding	SUV39H2	-1.09474	5.29984	-2.5299	0.0287327	0.4131	-3.9064
ENSG00000088256.7	protein_coding	GNA11	-3.20358	2.47828	-2.24394	0.0472963	0.482331	-3.90679
ENSG00000266783.1	sense_intronic	RP11-715F3.2	-1.76161	-0.969152	-2.1328	0.0572781	0.507793	-3.90711
ENSG00000267898.1	lincRNA	CTD-2639E6.9	1.27349	-1.97275	2.19099	0.0518241	0.49329	-3.90829
ENSG00000124140.11	protein_coding	SLC12A5	-4.70457	-0.50797	-2.04199	0.0668924	0.529414	-3.90863
ENSG00000171517.5	protein_coding	LPAR3	1.9724	-2.81898	2.17775	0.05302	0.495595	-3.90888
ENSG00000144802.10	protein_coding	NFKBIZ	3.03037	5.18091	2.67079	0.0224368	0.391411	-3.90907
ENSG00000235903.6	antisense	CPB2-AS1	1.68659	-1.27286	2.20908	0.0502327	0.488442	-3.90934
ENSG00000106415.11	protein_coding	GLCCI1	-3.83891	5.37679	-2.38666	0.0369107	0.448622	-3.90959
ENSG00000279624.2	protein_coding	RP5-1042K10.14	-2.53192	-2.69636	-2.04073	0.0670364	0.530334	-3.90968
ENSG00000011258.14	protein_coding	MBTD1	-1.06869	5.97245	-2.56902	0.0268274	0.40601	-3.91044
ENSG00000137331.11	protein_coding	IER3	2.38322	1.22406	2.37294	0.0378041	0.451026	-3.91118
ENSG00000279537.1	TEC	RP11-133K1.8	2.74235	-3.52326	2.06848	0.063941	0.522896	-3.91126
ENSG00000158195.9	protein_coding	WASF2	0.746882	8.23117	2.67672	0.0222042	0.390441	-3.91167
ENSG00000279744.1	TEC	RP13-20L14.10	1.21087	1.72149	2.39426	0.0364245	0.445263	-3.9118
ENSG00000242607.1	processed_pseudogene	RPS3AP34	-2.64827	-3.50609	-2.10155	0.0604289	0.513687	-3.91205
ENSG00000044090.7	protein_coding	CUL7	1.22889	4.68731	2.568	0.0268755	0.40601	-3.91532
ENSG00000279236.1	TEC	RP11-120K19.3	-1.95169	0.524562	-2.26345	0.0457254	0.479638	-3.9173
ENSG00000172780.15	protein_coding	RAB43	2.36681	-1.71023	2.2443	0.0472664	0.482331	-3.91781
ENSG00000245532.5	lincRNA	NEAT1	2.4011	8.21293	2.70031	0.021302	0.387927	-3.91785
ENSG00000198890.7	protein_coding	PRMT6	-1.08945	4.79116	-2.48508	0.0310794	0.422271	-3.91805
ENSG00000107902.12	protein_coding	LHPP	-2.77178	3.38746	-2.28272	0.0442236	0.47516	-3.91817
ENSG00000221955.9	protein_coding	SLC12A8	3.98118	0.0606309	2.27286	0.044986	0.477072	-3.91925
ENSG00000233264.2	processed_pseudogene	AC006042.8	-2.85144	1.60891	-2.20867	0.0502682	0.488442	-3.9203
ENSG00000214193.8	protein_coding	SH3D21	2.03663	4.41065	2.57649	0.0264782	0.405397	-3.92078
ENSG00000148700.12	protein_coding	ADD3	-1.67799	6.75087	-2.58601	0.0260396	0.404735	-3.92081
ENSG00000175197.9	protein_coding	DDIT3	1.61388	4.85549	2.56751	0.0268989	0.406041	-3.92085
ENSG00000056558.9	protein_coding	TRAF1	3.40693	5.64847	2.63877	0.0237354	0.393447	-3.92103
ENSG00000148343.17	protein_coding	FAM73B	0.845839	4.24977	2.52774	0.0288414	0.414039	-3.92117
ENSG00000179846.8	protein_coding	NKPD1	1.57967	-1.74056	2.18569	0.0523	0.495154	-3.92212
ENSG00000274259.2	antisense	XXbac-BPG294E21.9	1.39385	-1.13179	2.21962	0.0493269	0.486972	-3.92498
ENSG00000099625.11	protein_coding	C19orf26	2.00749	-2.20447	2.19665	0.0513212	0.492032	-3.92525
ENSG00000259520.4	antisense	CTD-2651B20.3	-2.82941	-3.10029	-2.03357	0.067858	0.534392	-3.92543
ENSG00000068912.12	protein_coding	ERLEC1	1.18278	5.43925	2.57378	0.0266044	0.405452	-3.92584
ENSG00000272449.1	lincRNA	RP3-395M20.12	1.812	-1.81947	2.16068	0.0546001	0.498864	-3.9267
ENSG00000172687.12	protein_coding	ZNF738	-2.03768	3.9468	-2.34098	0.0399674	0.456143	-3.92929
ENSG00000010278.10	protein_coding	CD9	-8.95856	-0.920074	-2.06129	0.0647293	0.52294	-3.92939
ENSG00000221988.11	protein_coding	PPT2	-2.15565	1.40374	-2.21726	0.0495278	0.486972	-3.92944
ENSG00000267243.4	lincRNA	AC005307.3	-6.61638	-2.23419	-2.05262	0.0656929	0.52604	-3.9297
ENSG00000127580.14	protein_coding	WDR24	0.890607	4.23078	2.51702	0.0293886	0.416867	-3.93166
ENSG00000220517.2	processed_pseudogene	ASS1P1	2.51619	-0.420085	2.34768	0.039504	0.454165	-3.93223
ENSG00000207445.1	snoRNA	SNORD15B	0.887373	5.1715	2.58982	0.025866	0.403455	-3.93253
ENSG00000100345.19	protein_coding	MYH9	0.856194	9.77229	2.6974	0.0214114	0.387927	-3.93278
ENSG00000144199.10	protein_coding	FAHD2B	2.1315	2.79442	2.37479	0.0376823	0.45091	-3.93316
ENSG00000151883.15	protein_coding	PARP8	-2.30712	5.27081	-2.42924	0.0342669	0.437816	-3.93343
ENSG00000248150.1	lincRNA	RP1-167G20.1	2.0907	-2.51909	2.06676	0.0641292	0.5229	-3.93386
ENSG00000227195.7	processed_transcript	MIR663AHG	2.21064	1.43004	2.33047	0.0407044	0.459416	-3.93581
ENSG00000258315.4	protein_coding	C17orf49	1.34242	-0.482027	2.23478	0.0480509	0.4833	-3.93823
ENSG00000051620.9	protein_coding	HEBP2	0.77104	4.82391	2.50284	0.0301278	0.418624	-3.93904
ENSG00000254332.1	processed_pseudogene	GS1-44D20.1	2.25351	-2.645	2.11193	0.0593648	0.511081	-3.93915
ENSG00000170088.12	protein_coding	TMEM192	0.815794	5.09599	2.53288	0.0285829	0.4121	-3.93952
ENSG00000130844.15	protein_coding	ZNF331	-7.5927	2.23205	-2.0214	0.0692757	0.537126	-3.94002
ENSG00000242829.1	processed_pseudogene	RPS26P21	2.13493	-3.12334	2.17626	0.053156	0.495595	-3.94003
ENSG00000143570.16	protein_coding	SLC39A1	1.04736	5.67775	2.58255	0.0261979	0.404735	-3.94086
ENSG00000173214.5	protein_coding	KIAA1919	0.815629	4.59176	2.48426	0.0311238	0.422271	-3.94167
ENSG00000106443.13	protein_coding	PHF14	-1.44106	7.00479	-2.58369	0.0261457	0.404735	-3.94171
ENSG00000137522.16	protein_coding	RNF121	0.844765	4.63155	2.54004	0.0282263	0.409646	-3.94269
ENSG00000253485.2	protein_coding	PCDHGA5	-2.45644	1.65236	-2.21729	0.0495253	0.486972	-3.94334
ENSG00000182871.13	protein_coding	COL18A1	4.37645	-0.736076	2.15685	0.0549608	0.500228	-3.94347
ENSG00000135604.9	protein_coding	STX11	2.79111	-0.0663292	2.36309	0.0384581	0.451805	-3.9437
ENSG00000187522.12	protein_coding	HSPA14	-0.994528	6.10421	-2.55789	0.0273565	0.406824	-3.94846
ENSG00000132388.11	protein_coding	UBE2G1	-1.12356	7.18725	-2.6056	0.0251591	0.397513	-3.94896
ENSG00000112655.14	protein_coding	PTK7	-5.17181	1.31154	-2.15792	0.05486	0.500228	-3.94948
ENSG00000138376.9	protein_coding	BARD1	-1.00387	6.22961	-2.55377	0.027555	0.406897	-3.95081
ENSG00000246465.1	lincRNA	RP11-57A19.2	-4.95408	-0.907081	-2.05517	0.0654089	0.52509	-3.95126
ENSG00000280079.1	TEC	CTC-260E6.4	-4.59552	1.99301	-2.05347	0.0655977	0.525524	-3.95211
ENSG00000277075.1	protein_coding	HIST1H2AE	-1.31653	7.89166	-2.60939	0.0249922	0.397083	-3.95273
ENSG00000219665.7	processed_transcript	CTD-2006C1.2	-2.53659	3.17521	-2.25793	0.0461645	0.480565	-3.95334
ENSG00000218175.2	processed_pseudogene	AC016739.2	1.06976	1.67521	2.31112	0.0420967	0.46331	-3.95407
ENSG00000065154.10	protein_coding	OAT	-5.88975	4.06885	-2.19051	0.0518666	0.49329	-3.95481
ENSG00000273352.1	sense_intronic	RP11-61L19.3	-1.74594	0.366599	-2.16087	0.054582	0.498864	-3.95515
ENSG00000224316.1	unprocessed_pseudogene	RP11-479O9.2	1.39216	0.200215	2.20954	0.0501927	0.488442	-3.95536
ENSG00000153395.8	protein_coding	LPCAT1	1.2531	6.35769	2.60719	0.025089	0.397513	-3.95539
ENSG00000176396.9	protein_coding	EID2	-0.909333	3.32522	-2.36827	0.0381132	0.451026	-3.95557
ENSG00000161714.10	protein_coding	PLCD3	4.7213	0.7422	2.35058	0.0393055	0.454165	-3.95589
ENSG00000213071.9	transcribed_unprocessed_pseudogene	LPAL2	3.72226	-3.45528	2.02096	0.0693273	0.537126	-3.95655
ENSG00000172366.18	protein_coding	FAM195A	1.36904	3.75994	2.4706	0.0318771	0.425251	-3.95668
ENSG00000032444.14	protein_coding	PNPLA6	1.05505	5.41406	2.5659	0.0269746	0.40616	-3.9574
ENSG00000079134.10	protein_coding	THOC1	-1.19805	5.73088	-2.53925	0.0282657	0.409646	-3.95747
ENSG00000213204.7	protein_coding	C6orf165	-1.57862	-0.371446	-2.11372	0.0591826	0.511081	-3.9579
ENSG00000240498.5	antisense	CDKN2B-AS1	-1.75007	1.73376	-2.26165	0.0458684	0.479638	-3.95907
ENSG00000278952.1	TEC	RP11-399J13.2	-2.68549	-0.685744	-2.0855	0.0621095	0.517127	-3.9593
ENSG00000145214.12	protein_coding	DGKQ	1.52484	3.42718	2.46473	0.0322056	0.426898	-3.96012
ENSG00000196814.13	protein_coding	MVB12B	-4.25294	-0.78922	-2.12503	0.0580467	0.510432	-3.96141
ENSG00000174915.10	protein_coding	PTDSS2	0.971544	3.89288	2.47482	0.0316422	0.424795	-3.96172
ENSG00000278700.1	misc_RNA	Metazoa_SRP	1.27424	-1.65697	2.14885	0.0557215	0.502648	-3.963
ENSG00000204580.10	protein_coding	DDR1	3.60887	3.23752	2.5557	0.0274619	0.406897	-3.96367
ENSG00000180902.15	protein_coding	D2HGDH	1.21688	4.24195	2.48828	0.0309055	0.422271	-3.96578
ENSG00000121236.18	protein_coding	TRIM6	2.61661	-3.86613	2.15457	0.0551765	0.500624	-3.96707
ENSG00000072786.11	protein_coding	STK10	1.16147	7.109	2.61457	0.0247662	0.3965	-3.96774
ENSG00000103351.11	protein_coding	CLUAP1	-2.34399	2.41862	-2.24132	0.0475108	0.482474	-3.96814
ENSG00000073350.12	protein_coding	LLGL2	1.41491	2.50192	2.40613	0.035678	0.44248	-3.96913
ENSG00000272379.1	lincRNA	RP1-257A7.5	-2.68826	-1.17254	-2.03942	0.0671861	0.531077	-3.96944
ENSG00000110047.16	protein_coding	EHD1	1.04126	7.62092	2.64698	0.0233956	0.393086	-3.97009
ENSG00000149428.17	protein_coding	HYOU1	2.1611	7.84337	2.65173	0.0232012	0.392794	-3.97177
ENSG00000258216.4	lincRNA	RP11-654D12.2	2.1447	-2.97814	2.0944	0.0611725	0.514743	-3.97179
ENSG00000176101.10	protein_coding	SSNA1	0.793237	4.43091	2.49912	0.0303248	0.420015	-3.97346
ENSG00000162300.10	protein_coding	ZFPL1	0.778309	4.09007	2.48332	0.0311754	0.422271	-3.97351
ENSG00000143919.13	protein_coding	CAMKMT	-1.17057	3.45024	-2.31994	0.0414566	0.461842	-3.97643
ENSG00000175471.18	protein_coding	MCTP1	-5.6038	-2.24237	-2.04765	0.0662514	0.527915	-3.97646
ENSG00000253535.4	antisense	RP11-624C23.1	2.039	-2.86859	2.12127	0.0584222	0.510498	-3.97755
ENSG00000255893.1	antisense	RP11-685N10.1	-1.99603	1.43214	-2.21024	0.0501321	0.488442	-3.97785
ENSG00000106346.10	protein_coding	USP42	-1.38714	4.95749	-2.42407	0.034578	0.440315	-3.97816
ENSG00000137843.10	protein_coding	PAK6	2.21912	-2.1444	2.17394	0.0533686	0.495644	-3.97871
ENSG00000230202.1	processed_pseudogene	RP11-632C17__A.1	1.30954	1.90038	2.27261	0.0450059	0.477072	-3.98055
ENSG00000100197.19	protein_coding	CYP2D6	-2.23857	-1.26616	-2.08599	0.0620583	0.517127	-3.98073
ENSG00000118515.10	protein_coding	SGK1	3.3343	3.32207	2.50318	0.0301095	0.418624	-3.98079
ENSG00000110723.10	protein_coding	EXPH5	-2.81066	-2.59326	-2.09879	0.0607144	0.514221	-3.98135
ENSG00000149489.7	protein_coding	ROM1	1.42377	-0.389808	2.18914	0.0519892	0.493716	-3.98138
ENSG00000253210.1	antisense	RP11-809O17.1	3.05136	-0.72535	2.12323	0.0582259	0.510432	-3.98142
ENSG00000204160.10	protein_coding	ZDHHC18	0.815525	5.03959	2.53832	0.0283115	0.409828	-3.98233
ENSG00000266805.1	sense_intronic	RP11-61L19.1	-1.46517	-0.315252	-2.11405	0.0591489	0.511081	-3.98236
ENSG00000137474.18	protein_coding	MYO7A	4.11007	-2.57952	2.23122	0.0483477	0.48373	-3.98295
ENSG00000226555.1	processed_pseudogene	AGKP1	4.11183	-4.23443	1.98242	0.074006	0.54925	-3.98391
ENSG00000143797.10	protein_coding	MBOAT2	-7.54665	-0.450901	-2.02622	0.068711	0.536808	-3.9844
ENSG00000234618.1	processed_pseudogene	RPSAP9	1.45536	-0.979353	2.14604	0.0559914	0.503605	-3.98444
ENSG00000166368.2	protein_coding	OR2D2	-4.1206	-3.57484	-1.97047	0.0755161	0.551009	-3.98636
ENSG00000113161.14	protein_coding	HMGCR	-0.971153	7.88106	-2.60546	0.0251654	0.397513	-3.98666
ENSG00000254221.2	protein_coding	PCDHGB1	-4.48799	0.693991	-2.01616	0.0698938	0.53906	-3.98687
ENSG00000124429.16	protein_coding	POF1B	4.95324	1.21768	2.29284	0.0434544	0.47088	-3.98759
ENSG00000169413.2	protein_coding	RNASE6	4.15971	-2.39698	2.22825	0.0485969	0.484648	-3.98819
ENSG00000241360.1	protein_coding	PDXP	-1.72351	0.0266387	-2.12023	0.0585264	0.510498	-3.9884
ENSG00000164040.15	protein_coding	PGRMC2	-0.648542	5.6553	-2.51197	0.0296495	0.418502	-3.9888
ENSG00000126353.3	protein_coding	CCR7	3.52312	3.32438	2.57319	0.0266319	0.405539	-3.98898
ENSG00000108389.8	protein_coding	MTMR4	0.986297	7.04082	2.5985	0.0254749	0.40074	-3.98909
ENSG00000172456.15	protein_coding	FGGY	3.08211	1.11302	2.26265	0.045789	0.479638	-3.98939
ENSG00000090447.10	protein_coding	TFAP4	-0.779273	4.82021	-2.43332	0.0340241	0.43647	-3.99019
ENSG00000154429.9	protein_coding	CCSAP	1.63236	5.56367	2.5247	0.0289957	0.415157	-3.99047
ENSG00000116752.5	protein_coding	BCAS2	-1.01104	5.14592	-2.45946	0.0325042	0.427574	-3.99119
ENSG00000245750.6	lincRNA	RP11-279F6.1	1.62781	-1.9936	2.11032	0.0595282	0.511211	-3.99146
ENSG00000100749.6	protein_coding	VRK1	-0.932496	6.34791	-2.52309	0.0290775	0.415157	-3.99233
ENSG00000230510.5	protein_coding	PPP5D1	1.33903	-0.361679	2.21018	0.0501369	0.488442	-3.99359
ENSG00000144214.8	protein_coding	LYG1	1.84842	-1.03289	2.1913	0.0517967	0.49329	-3.99407
ENSG00000183484.10	protein_coding	GPR132	5.01275	1.01172	2.32838	0.0408531	0.459416	-3.99443
ENSG00000103489.10	protein_coding	XYLT1	-10.7279	4.53231	-1.96584	0.0761088	0.552543	-3.99628
ENSG00000236778.6	antisense	INTS6-AS1	1.46498	1.53797	2.29868	0.0430158	0.469062	-3.99843
ENSG00000267041.4	protein_coding	ZNF850	-2.62761	3.90352	-2.32003	0.0414501	0.461842	-3.99906
ENSG00000214026.9	protein_coding	MRPL23	0.954016	4.75669	2.49069	0.0307754	0.422006	-3.99909
ENSG00000213290.4	processed_pseudogene	PGK1P2	1.4002	-1.57325	2.12539	0.0580104	0.510432	-4.00091
ENSG00000206737.1	snRNA	RNVU1-18	1.68441	-0.233728	2.16283	0.0543988	0.4987	-4.00257
ENSG00000207997.1	miRNA	MIR644A	-1.74031	-1.87115	-1.99108	0.0729296	0.546235	-4.0028
ENSG00000102858.11	protein_coding	MGRN1	0.829895	5.60521	2.54821	0.0278248	0.40834	-4.00299
ENSG00000173611.16	protein_coding	SCAI	-1.27788	4.93196	-2.43769	0.0337647	0.435641	-4.00398
ENSG00000259768.5	antisense	RP5-991G20.1	-1.31396	4.3014	-2.36311	0.0384571	0.451805	-4.00536
ENSG00000065717.13	protein_coding	TLE2	-4.99921	-3.01656	-1.95364	0.0776907	0.556241	-4.00561
ENSG00000160908.14	protein_coding	ZNF394	0.763162	5.15685	2.52158	0.0291548	0.415407	-4.00585
ENSG00000164300.14	protein_coding	SERINC5	-3.856	5.80967	-2.33013	0.0407286	0.459416	-4.00618
ENSG00000213760.9	protein_coding	ATP6V1G2	-1.54147	1.80336	-2.21407	0.0498019	0.488028	-4.00625
ENSG00000231074.7	antisense	HCG18	-0.944639	5.83998	-2.51801	0.0293379	0.416458	-4.00744
ENSG00000115604.9	protein_coding	IL18R1	5.24575	-2.71142	2.02098	0.0693249	0.537126	-4.00949
ENSG00000102158.18	protein_coding	MAGT1	1.05965	6.7764	2.58085	0.0262764	0.404735	-4.00956
ENSG00000174586.9	protein_coding	ZNF497	-1.60635	0.0412126	-2.13373	0.0571869	0.507682	-4.0104
ENSG00000271204.1	lincRNA	RP11-138A9.1	1.35079	3.14266	2.39382	0.0364525	0.445263	-4.01099
ENSG00000071246.9	protein_coding	VASH1	-4.48388	-2.7193	-1.9582	0.0770959	0.554636	-4.01278
ENSG00000157827.18	protein_coding	FMNL2	3.87708	2.01892	2.4147	0.0351483	0.440893	-4.01279
ENSG00000278970.1	TEC	HEIH	1.1823	4.47633	2.48705	0.0309722	0.422271	-4.01309
ENSG00000183826.15	protein_coding	BTBD9	1.22784	3.19151	2.38242	0.0371844	0.449469	-4.01382
ENSG00000224479.4	transcribed_unprocessed_pseudogene	AC136289.1	-1.74606	-1.36393	-2.00627	0.0710765	0.541643	-4.01435
ENSG00000086200.15	protein_coding	IPO11	-0.74856	5.63608	-2.49125	0.0307455	0.422006	-4.01541
ENSG00000240291.1	antisense	RP11-499P20.2	-1.41498	1.90035	-2.20948	0.0501978	0.488442	-4.01598
ENSG00000269834.4	processed_transcript	ZNF528-AS1	-5.9338	-3.4876	-1.95426	0.077609	0.556227	-4.0165
ENSG00000143947.11	protein_coding	RPS27A	0.782789	9.56785	2.64688	0.0233995	0.393086	-4.01675
ENSG00000256234.1	antisense	RP11-283G6.4	-2.02332	-2.21556	-2.02972	0.0683029	0.535768	-4.01873
ENSG00000052795.11	protein_coding	FNIP2	-4.0148	0.681404	-2.18518	0.052346	0.495154	-4.01931
ENSG00000147117.7	protein_coding	ZNF157	-2.73166	-0.659677	-1.99657	0.0722553	0.544847	-4.01935
ENSG00000280367.1	TEC	RP11-121L10.2	1.34224	-0.432837	2.16629	0.0540756	0.497698	-4.01973
ENSG00000271781.1	antisense	CTD-2589H19.6	-2.0176	-0.134129	-2.09501	0.0611087	0.514743	-4.02031
ENSG00000229954.1	processed_pseudogene	MTND2P2	-1.56428	-1.27924	-2.00511	0.071217	0.541768	-4.02055
ENSG00000259834.1	lincRNA	RP11-284N8.3	-8.1605	-0.270202	-2.05706	0.0651986	0.524064	-4.02174
ENSG00000117569.17	protein_coding	PTBP2	-1.19054	5.41374	-2.4607	0.0324335	0.427574	-4.02189
ENSG00000235090.1	processed_pseudogene	RPL7L1P3	1.15274	0.26594	2.2028	0.0507794	0.488995	-4.02231
ENSG00000135547.7	protein_coding	HEY2	-6.2877	-0.357518	-1.97137	0.0754007	0.551009	-4.02247
ENSG00000185164.13	protein_coding	NOMO2	1.09295	4.1647	2.42469	0.0345406	0.440132	-4.02284
ENSG00000143815.13	protein_coding	LBR	-0.986996	8.05002	-2.57749	0.0264318	0.405191	-4.02344
ENSG00000267272.4	lincRNA	LINC01140	-2.84285	-1.38773	-2.01986	0.0694564	0.537126	-4.02365
ENSG00000186710.10	protein_coding	CCDC42B	-5.60965	0.5034	-2.01588	0.0699281	0.539106	-4.02433
ENSG00000118514.12	protein_coding	ALDH8A1	1.99804	-2.26283	2.12891	0.0576621	0.509728	-4.02475
ENSG00000099785.9	protein_coding	Mar.02	0.970293	2.33097	2.30205	0.0427653	0.4678	-4.02483
ENSG00000060762.17	protein_coding	MPC1	1.4462	4.00677	2.40404	0.0358086	0.44248	-4.02513
ENSG00000103512.13	protein_coding	NOMO1	0.85422	5.04125	2.4753	0.0316157	0.424795	-4.02514
ENSG00000169047.5	protein_coding	IRS1	-3.11692	4.11348	-2.25337	0.0465306	0.480887	-4.02549
ENSG00000187066.7	protein_coding	TMEM262	1.77738	-2.66371	2.01064	0.0705521	0.540417	-4.02577
ENSG00000074842.6	protein_coding	MYDGF	1.32301	4.54379	2.47518	0.0316223	0.424795	-4.02822
ENSG00000197927.11	transcribed_unprocessed_pseudogene	C2orf27A	-3.2399	0.950955	-2.00895	0.0707543	0.540911	-4.02847
ENSG00000100583.4	protein_coding	SAMD15	-2.025	1.56492	-2.18464	0.052394	0.495163	-4.02946
ENSG00000165511.6	antisense	C10orf25	-2.77909	-0.49765	-2.11186	0.0593717	0.511081	-4.03081
ENSG00000167930.14	protein_coding	ITFG3	1.03243	3.35101	2.39367	0.0364625	0.445263	-4.03111
ENSG00000172548.13	protein_coding	NIPAL4	-4.97132	-3.35971	-1.93044	0.0807843	0.563863	-4.03305
ENSG00000211973.2	IG_V_gene	IGHV1-69	-3.55121	-3.10337	-1.9342	0.080276	0.562833	-4.03344
ENSG00000175322.10	protein_coding	ZNF519	-1.56429	4.67491	-2.38996	0.0366988	0.447575	-4.03363
ENSG00000126464.12	protein_coding	PRR12	-0.779491	5.99077	-2.52363	0.0290503	0.415157	-4.03444
ENSG00000102934.8	protein_coding	PLLP	2.3573	-1.99414	2.06494	0.0643279	0.52294	-4.03451
ENSG00000138400.11	protein_coding	MDH1B	-2.35594	-0.603842	-2.06269	0.0645755	0.52294	-4.03559
ENSG00000126432.12	protein_coding	PRDX5	1.15907	6.46649	2.55912	0.0272977	0.406584	-4.03565
ENSG00000228300.12	protein_coding	C19orf24	1.07287	3.54394	2.41481	0.0351416	0.440893	-4.03599
ENSG00000101350.7	protein_coding	KIF3B	1.29369	6.3077	2.54479	0.0279922	0.408816	-4.03613
ENSG00000273151.1	antisense	RP11-449P15.2	2.40518	-1.51466	2.21172	0.0500042	0.488442	-4.03683
ENSG00000044574.7	protein_coding	HSPA5	1.77069	9.23688	2.63152	0.0240397	0.393447	-4.03695
ENSG00000273926.1	miRNA	AC093928.1	1.4173	-1.66929	2.1009	0.0604958	0.514025	-4.03806
ENSG00000180815.13	protein_coding	MAP3K15	2.86287	-0.879052	2.13494	0.0570681	0.50765	-4.04035
ENSG00000276545.1	unprocessed_pseudogene	PCDHGB9P	-2.91379	-0.315594	-2.03393	0.0678162	0.534361	-4.04045
ENSG00000176994.10	protein_coding	SMCR8	0.776293	6.14931	2.54738	0.0278657	0.40834	-4.0408
ENSG00000179588.7	protein_coding	ZFPM1	-3.21247	1.48704	-2.17621	0.0531608	0.495595	-4.04174
ENSG00000185437.12	protein_coding	SH3BGR	1.14961	0.558444	2.2021	0.0508411	0.488995	-4.04187
ENSG00000148335.13	protein_coding	NTMT1	0.815187	4.36644	2.43822	0.033734	0.435641	-4.04253
ENSG00000175279.20	protein_coding	APITD1	-1.26796	-0.571753	-2.07734	0.0629812	0.51984	-4.04311
ENSG00000130300.7	protein_coding	PLVAP	3.31135	-2.60492	2.0221	0.0691935	0.537126	-4.04915
ENSG00000223935.1	antisense	AC008074.3	1.69774	-2.66064	2.09563	0.061044	0.514743	-4.05126
ENSG00000224376.1	processed_transcript	AC017104.6	1.93199	1.83837	2.27043	0.0451756	0.478108	-4.05355
ENSG00000101751.9	protein_coding	POLI	-1.2486	4.99649	-2.46681	0.0320888	0.426582	-4.05468
ENSG00000230225.1	unprocessed_pseudogene	MTND5P14	-2.11707	-2.0256	-1.93416	0.0802815	0.562833	-4.0549
ENSG00000273320.1	antisense	RP11-22N19.2	1.0215	0.0898681	2.18515	0.0523486	0.495154	-4.05535
ENSG00000199085.2	miRNA	MIR148A	1.77297	-2.31993	2.09575	0.0610315	0.514743	-4.05551
ENSG00000241859.5	transcribed_unprocessed_pseudogene	KALP	6.08236	-2.74951	1.94251	0.0791609	0.561009	-4.05643
ENSG00000213639.8	protein_coding	PPP1CB	0.739794	7.75481	2.57748	0.0264324	0.405191	-4.0565
ENSG00000102580.13	protein_coding	DNAJC3	1.55961	6.59503	2.56391	0.0270693	0.40616	-4.05661
ENSG00000136238.16	protein_coding	RAC1	-0.993958	7.27371	-2.53932	0.0282621	0.409646	-4.05705
ENSG00000159921.13	protein_coding	GNE	-2.93313	4.68683	-2.26402	0.0456803	0.479638	-4.05739
ENSG00000257345.2	lincRNA	RP11-511B23.1	2.7084	-1.82034	2.14408	0.0561794	0.503999	-4.0594
ENSG00000152292.15	protein_coding	SH2D6	1.33265	-0.863417	2.11341	0.0592136	0.511081	-4.05981
ENSG00000177084.15	protein_coding	POLE	-0.80541	7.57092	-2.55711	0.0273941	0.406897	-4.06068
ENSG00000198429.8	protein_coding	ZNF69	-8.15226	0.224424	-1.89905	0.0851544	0.571763	-4.0618
ENSG00000090376.7	protein_coding	IRAK3	2.07178	-0.146023	2.34843	0.0394524	0.454165	-4.06187
ENSG00000107611.13	protein_coding	CUBN	-3.4939	-1.93156	-1.94213	0.0792114	0.561009	-4.06344
ENSG00000115112.7	protein_coding	TFCP2L1	4.72915	0.398475	2.3086	0.0422811	0.46424	-4.06434
ENSG00000252234.1	miRNA	AC006557.1	-2.15985	-1.18126	-1.9917	0.0728533	0.546235	-4.06474
ENSG00000177156.9	protein_coding	TALDO1	0.978998	6.86796	2.55953	0.027278	0.406584	-4.06548
ENSG00000267160.1	antisense	RP11-1072C15.4	-1.20659	0.232987	-2.11039	0.0595211	0.511211	-4.06627
ENSG00000211649.3	IG_V_gene	IGLV7-46	-4.78003	-2.55496	-1.89367	0.0859247	0.572339	-4.06724
ENSG00000185668.6	protein_coding	POU3F1	4.55337	-1.29958	2.14967	0.0556434	0.502648	-4.06802
ENSG00000065621.13	protein_coding	GSTO2	2.21518	-0.223887	2.13595	0.0569698	0.507612	-4.06902
ENSG00000176248.8	protein_coding	ANAPC2	0.781447	4.98521	2.47842	0.0314434	0.423021	-4.07085
ENSG00000183018.7	protein_coding	SPNS2	3.77043	-2.03629	2.07002	0.0637729	0.522751	-4.07092
ENSG00000277610.1	snRNA	RNVU1-20	-2.56448	0.862616	-2.0624	0.0646079	0.52294	-4.07168
ENSG00000176912.3	processed_transcript	TYMSOS	-1.73184	1.00268	-2.13494	0.0570683	0.50765	-4.07226
ENSG00000115425.12	protein_coding	PECR	2.24819	1.22802	2.2952	0.0432764	0.470288	-4.07311
ENSG00000198858.8	protein_coding	R3HDM4	1.12095	5.44092	2.50653	0.0299336	0.418624	-4.07344
ENSG00000136040.7	protein_coding	PLXNC1	3.21306	4.50097	2.47923	0.0313993	0.423021	-4.0742
ENSG00000265768.1	miRNA	MIR4506	3.18341	-2.55795	1.98303	0.0739291	0.54925	-4.07424
ENSG00000267470.4	antisense	ZNF571-AS1	-6.84794	-1.43853	-1.90278	0.0846239	0.57168	-4.07567
ENSG00000049239.11	protein_coding	H6PD	1.1584	5.44488	2.50374	0.0300803	0.418624	-4.07578
ENSG00000237111.1	IG_J_pseudogene	IGHJ3P	-9.04123	-0.217497	-1.88756	0.0868065	0.573342	-4.07589
ENSG00000075275.15	protein_coding	CELSR1	-5.57121	2.65954	-2.17876	0.0529278	0.495595	-4.07596
ENSG00000173727.10	lincRNA	CMB9-22P13.1	2.20955	4.10426	2.42935	0.0342604	0.437816	-4.07707
ENSG00000276547.1	protein_coding	PCDHGB5	-5.0711	0.250379	-1.95534	0.0774689	0.555997	-4.07815
ENSG00000279913.1	TEC	AP001962.3	-1.49034	0.137957	-2.0875	0.061898	0.516495	-4.07846
ENSG00000156876.9	protein_coding	SASS6	-0.696197	5.34611	-2.42286	0.0346513	0.440586	-4.07875
ENSG00000127022.13	protein_coding	CANX	1.25555	10.0356	2.6249	0.0243209	0.393447	-4.07904
ENSG00000181192.10	protein_coding	DHTKD1	1.68163	6.79114	2.53901	0.0282774	0.409646	-4.07906
ENSG00000072110.12	protein_coding	ACTN1	3.30851	-0.130985	2.33602	0.0403137	0.457839	-4.08078
ENSG00000255966.1	antisense	RP5-940J5.3	1.27487	-0.738071	2.13079	0.0574763	0.508558	-4.08134
ENSG00000235863.3	protein_coding	B3GALT4	1.43176	1.66414	2.28077	0.0443737	0.4757	-4.08136
ENSG00000204261.7	lincRNA	PSMB8-AS1	-1.53866	3.02441	-2.22753	0.048657	0.484648	-4.08197
ENSG00000214456.7	protein_coding	PLIN5	2.07136	-2.46855	2.01955	0.0694939	0.537126	-4.08207
ENSG00000261673.1	lincRNA	RP11-328J14.1	-3.31579	-2.92241	-1.88418	0.0872991	0.573342	-4.0826
ENSG00000142327.10	protein_coding	RNPEPL1	0.993957	5.06848	2.46876	0.0319799	0.426025	-4.08277
ENSG00000280564.1	processed_transcript	MAN2C1	1.72127	-2.12102	2.0477	0.0662464	0.527915	-4.08385
ENSG00000270872.2	unprocessed_pseudogene	SRGAP2D	-1.95165	-0.383165	-2.06611	0.0641998	0.5229	-4.08456
ENSG00000135469.12	protein_coding	COQ10A	-1.35053	3.60464	-2.27233	0.0450276	0.477072	-4.08644
ENSG00000256940.1	antisense	RP11-783K16.5	1.65852	-0.614092	2.08557	0.0621028	0.517127	-4.08759
ENSG00000268392.1	lincRNA	AC003682.16	-2.33478	-1.78069	-1.98474	0.0737166	0.548555	-4.08826
ENSG00000161551.11	protein_coding	ZNF577	-6.14779	1.04391	-1.98938	0.0731399	0.547041	-4.08853
ENSG00000243181.2	processed_pseudogene	RP11-734J24.1	1.56296	-0.95307	2.07318	0.0634299	0.521736	-4.09044
ENSG00000279410.1	TEC	RP11-1102P22.3	-4.95618	-0.53144	-1.87526	0.0886093	0.57557	-4.0905
ENSG00000159882.11	protein_coding	ZNF230	-2.39016	1.6889	-2.11261	0.0592948	0.511081	-4.09113
ENSG00000196628.12	protein_coding	TCF4	-3.1109	7.81583	-2.49313	0.0306444	0.421499	-4.09312
ENSG00000259398.1	sense_intronic	RP11-430B1.1	1.08281	-0.363766	2.11568	0.0589841	0.511081	-4.09337
ENSG00000067955.12	protein_coding	CBFB	-0.999506	6.99351	-2.51041	0.0297306	0.418624	-4.0934
ENSG00000212124.2	protein_coding	TAS2R19	-1.12461	0.603747	-2.11682	0.0588688	0.511081	-4.09473
ENSG00000267497.1	processed_pseudogene	NFE2L3P1	-3.28796	-3.60423	-1.90706	0.0840182	0.571012	-4.09536
ENSG00000187997.10	protein_coding	C17orf99	4.40956	-0.563782	2.19007	0.0519062	0.49342	-4.09578
ENSG00000250544.1	lincRNA	CTC-493L21.1	3.81098	-2.34546	2.01197	0.0703925	0.539846	-4.09614
ENSG00000184445.10	protein_coding	KNTC1	-0.985713	7.80718	-2.54204	0.0281276	0.409646	-4.09644
ENSG00000165406.14	protein_coding	Mar.08	-1.24698	5.07539	-2.37089	0.0379396	0.451026	-4.09736
ENSG00000123130.15	protein_coding	ACOT9	2.56334	4.01119	2.45036	0.0330255	0.430325	-4.0979
ENSG00000109016.16	protein_coding	DHRS7B	0.997533	3.19349	2.35392	0.0390771	0.453762	-4.0986
ENSG00000182109.6	antisense	RP11-69E11.4	1.77968	0.612711	2.21699	0.0495508	0.486972	-4.09861
ENSG00000273723.1	lincRNA	RP11-93H24.3	1.06658	0.584379	2.15446	0.0551869	0.500624	-4.09898
ENSG00000197948.9	protein_coding	FCHSD1	0.977659	4.61356	2.45356	0.0328412	0.42876	-4.09947
ENSG00000229828.2	unprocessed_pseudogene	PDE4DIP1	-4.14512	-3.16871	-1.8619	0.0906064	0.578436	-4.10005
ENSG00000160271.13	protein_coding	RALGDS	1.0582	5.51822	2.48257	0.0312162	0.422271	-4.10117
ENSG00000281005.1	lincRNA	LINC00921	1.45644	0.0177526	2.09374	0.0612413	0.514824	-4.10192
ENSG00000203896.8	protein_coding	LIME1	1.20731	-0.160883	2.13526	0.0570366	0.50765	-4.10263
ENSG00000270885.1	protein_coding	RASL10B	-6.57035	-0.171778	-1.87666	0.0884025	0.57557	-4.10291
ENSG00000253307.1	antisense	RP11-10J21.4	1.73774	-1.1675	2.0453	0.066517	0.528259	-4.10342
ENSG00000261533.2	sense_overlapping	RP11-15N24.4	-2.58425	-0.583619	-1.98752	0.0733706	0.547693	-4.10365
ENSG00000260685.1	processed_pseudogene	RP11-326L17.1	-2.36022	-4.29623	-1.96367	0.0763869	0.553297	-4.10404
ENSG00000249825.4	antisense	CTD-2201I18.1	-4.37379	-1.96467	-1.85803	0.0911929	0.579319	-4.10498
ENSG00000211663.2	IG_V_gene	IGLV3-19	-3.13196	-3.14062	-1.85605	0.0914944	0.579444	-4.1059
ENSG00000131781.11	protein_coding	FMO5	-3.0866	-0.600142	-1.96189	0.0766177	0.553519	-4.10752
ENSG00000226137.5	lincRNA	BAIAP2-AS1	-2.14893	-0.360162	-2.02333	0.0690483	0.537109	-4.10816
ENSG00000235449.2	processed_pseudogene	RP11-480I12.2	1.6374	-1.57247	2.08461	0.0622046	0.517467	-4.11107
ENSG00000162623.14	protein_coding	TYW3	-1.21104	5.24096	-2.39755	0.0362162	0.443963	-4.11232
ENSG00000154928.15	protein_coding	EPHB1	5.01995	-0.385412	2.13369	0.0571908	0.507682	-4.11351
ENSG00000279425.1	TEC	CTD-2017D11.2	-3.45046	-0.236891	-1.88288	0.087489	0.573435	-4.11426
ENSG00000164976.8	protein_coding	KIAA1161	-2.04133	3.00067	-2.16774	0.0539406	0.49689	-4.11546
ENSG00000003096.12	protein_coding	KLHL13	2.59287	-2.69251	2.0028	0.0714964	0.541768	-4.11559
ENSG00000153885.13	protein_coding	KCTD15	-8.64274	-1.52284	-1.87658	0.0884146	0.57557	-4.11669
ENSG00000144554.9	protein_coding	FANCD2	-0.762474	7.01481	-2.49446	0.030573	0.421499	-4.11677
ENSG00000267249.1	sense_intronic	RP11-973H7.3	-1.75809	0.235041	-2.06543	0.0642748	0.52294	-4.11679
ENSG00000155858.5	protein_coding	LSM11	-1.04775	4.53015	-2.34192	0.039902	0.456143	-4.11827
ENSG00000170430.9	protein_coding	MGMT	-7.92242	2.2368	-1.86318	0.0904135	0.578173	-4.1188
ENSG00000099985.3	protein_coding	OSM	2.44374	-2.35838	1.99315	0.0726748	0.545558	-4.11929
ENSG00000123143.11	protein_coding	PKN1	0.885035	7.12573	2.5219	0.0291382	0.415407	-4.12016
ENSG00000116652.6	sense_intronic	DLEU2L	-1.13007	1.18598	-2.12833	0.0577193	0.509773	-4.12086
ENSG00000228218.1	processed_pseudogene	ATF4P3	2.07975	-1.07969	2.0507	0.0659082	0.527052	-4.12091
ENSG00000164053.16	protein_coding	ATRIP	-1.45325	-0.543872	-2.01443	0.0700997	0.539743	-4.12122
ENSG00000071889.15	protein_coding	FAM3A	1.37518	4.16419	2.40171	0.0359544	0.44248	-4.12126
ENSG00000171522.5	protein_coding	PTGER4	3.92222	1.52835	2.26381	0.0456969	0.479638	-4.12227
ENSG00000234883.3	lincRNA	MIR155HG	3.87205	2.12217	2.43035	0.0342007	0.437558	-4.12311
ENSG00000251593.1	processed_pseudogene	MSNP1	1.91838	-1.6675	2.00815	0.0708507	0.540911	-4.12363
ENSG00000249572.1	antisense	CTD-2203K17.1	2.25171	-1.31742	1.99107	0.0729306	0.546235	-4.12418
ENSG00000237732.8	transcribed_unprocessed_pseudogene	AC010980.2	2.17026	-1.81189	2.18885	0.0520158	0.493723	-4.12425
ENSG00000243414.5	protein_coding	TICAM2	1.95923	-2.36579	2.00284	0.0714915	0.541768	-4.12476
ENSG00000153827.12	protein_coding	TRIP12	0.677226	8.38434	2.54985	0.0277452	0.407515	-4.12516
ENSG00000133422.11	protein_coding	MORC2	-1.00009	6.07926	-2.45367	0.0328352	0.42876	-4.12531
ENSG00000253910.2	protein_coding	PCDHGB2	-3.02817	2.6745	-2.12275	0.0582736	0.510432	-4.12561
ENSG00000161958.9	protein_coding	FGF11	2.20571	0.308753	2.18952	0.0519553	0.49364	-4.1257
ENSG00000133318.12	protein_coding	RTN3	-1.05166	6.85526	-2.48208	0.0312432	0.422271	-4.12693
ENSG00000176715.14	protein_coding	ACSF3	-1.24768	6.48498	-2.45795	0.0325899	0.427574	-4.12758
ENSG00000141279.14	protein_coding	NPEPPS	0.80632	7.25442	2.52424	0.0290193	0.415157	-4.1294
ENSG00000146221.9	protein_coding	TCTE1	2.3455	-2.5545	1.92355	0.0817261	0.566071	-4.13045
ENSG00000217275.2	processed_pseudogene	RP1-34B20.4	1.81023	-1.64439	2.10543	0.0600282	0.512644	-4.13226
ENSG00000235297.3	processed_pseudogene	FAUP1	1.38288	-0.873858	2.0742	0.06332	0.521282	-4.13238
ENSG00000110628.12	protein_coding	SLC22A18	1.7281	1.24027	2.20683	0.0504274	0.488442	-4.13282
ENSG00000189149.10	lincRNA	CRYM-AS1	-1.53418	1.29442	-2.12747	0.0578045	0.509773	-4.13401
ENSG00000255200.1	transcribed_processed_pseudogene	AP003068.18	1.65965	-0.518568	2.06421	0.064408	0.52294	-4.13413
ENSG00000131724.9	protein_coding	IL13RA1	4.86153	0.672855	2.28022	0.0444156	0.475881	-4.13433
ENSG00000272053.1	lincRNA	RP11-367G6.3	2.68411	-0.461572	2.2337	0.0481408	0.483693	-4.13443
ENSG00000223685.4	lincRNA	LINC00571	1.91707	-2.18024	2.08359	0.062313	0.51769	-4.13482
ENSG00000199733.1	rRNA	RNA5SP307	-2.2874	-1.22245	-1.88296	0.0874767	0.573435	-4.1371
ENSG00000101336.11	protein_coding	HCK	4.94787	0.960978	2.3066	0.0424286	0.46559	-4.13716
ENSG00000148300.10	protein_coding	REXO4	0.625208	5.36969	2.44032	0.03361	0.435293	-4.13831
ENSG00000119547.5	protein_coding	ONECUT2	6.67829	-3.02748	1.96997	0.0755793	0.551009	-4.13832
ENSG00000231991.4	processed_pseudogene	ANXA2P2	1.91086	-2.01732	2.06051	0.0648156	0.522972	-4.13936
ENSG00000159202.16	protein_coding	UBE2Z	0.813457	6.41185	2.49388	0.030604	0.421499	-4.1394
ENSG00000139133.5	protein_coding	ALG10	-0.816427	4.76091	-2.33646	0.0402826	0.457839	-4.13975
ENSG00000077549.16	protein_coding	CAPZB	0.86659	7.18315	2.51477	0.0295045	0.4182	-4.1407
ENSG00000181450.16	protein_coding	ZNF678	-1.60277	4.72133	-2.29211	0.0435092	0.470988	-4.14165
ENSG00000186834.3	protein_coding	HEXIM1	1.11117	4.96344	2.42628	0.0344449	0.439206	-4.14165
ENSG00000234231.3	unprocessed_pseudogene	AC093616.4	2.11863	-0.934008	2.09769	0.0608285	0.514743	-4.14182
ENSG00000255864.4	lincRNA	RP11-444D3.1	2.6445	-3.51254	1.96699	0.0759601	0.552318	-4.14357
ENSG00000213250.5	processed_pseudogene	RBMS2P1	-1.78866	-2.0402	-1.87143	0.0891771	0.576197	-4.14624
ENSG00000143878.9	protein_coding	RHOB	-6.26722	-0.706083	-1.82512	0.0963205	0.587608	-4.14667
ENSG00000101161.7	protein_coding	PRPF6	0.684773	6.74133	2.49827	0.0303699	0.42015	-4.14685
ENSG00000075240.15	protein_coding	GRAMD4	-3.059	4.18703	-2.24595	0.0471315	0.481941	-4.14691
ENSG00000198839.8	protein_coding	ZNF277	1.05449	4.68649	2.41651	0.0350376	0.440763	-4.14692
ENSG00000273384.1	lincRNA	RP5-1098D14.1	-3.45056	-2.77871	-1.81289	0.0982911	0.589064	-4.14752
ENSG00000172671.18	protein_coding	ZFAND4	-4.76672	3.68011	-2.09649	0.0609537	0.514743	-4.14765
ENSG00000187607.14	protein_coding	ZNF286A	-3.01025	2.12983	-2.06608	0.0642028	0.5229	-4.14784
ENSG00000008283.14	protein_coding	CYB561	2.15927	-0.893441	2.20512	0.0505769	0.488585	-4.14925
ENSG00000188460.4	processed_pseudogene	ACTBP11	1.98515	-1.71677	1.98043	0.0742555	0.549518	-4.14963
ENSG00000201512.1	snoRNA	SNORA71C	1.34421	3.58331	2.33884	0.0401167	0.457071	-4.1497
ENSG00000185839.3	processed_pseudogene	RP4-592A1.2	1.23474	-0.527675	2.08288	0.0623885	0.517752	-4.15056
ENSG00000088812.16	protein_coding	ATRN	1.77407	5.09829	2.45453	0.0327859	0.42876	-4.15063
ENSG00000106610.13	transcribed_unprocessed_pseudogene	STAG3L4	0.835189	3.9887	2.35376	0.0390884	0.453762	-4.1508
ENSG00000178531.5	protein_coding	CTXN1	-3.48035	-0.662098	-1.91708	0.0826189	0.56801	-4.15097
ENSG00000152192.7	protein_coding	POU4F1	-6.52913	1.47804	-1.84331	0.0934539	0.583704	-4.15308
ENSG00000186130.4	protein_coding	ZBTB6	-0.857436	4.29824	-2.31643	0.0417103	0.46228	-4.1535
ENSG00000162236.10	protein_coding	STX5	0.733325	5.15113	2.4438	0.0334062	0.434099	-4.15357
ENSG00000243056.1	protein_coding	EIF4EBP3	-1.92863	-1.93142	-1.86172	0.0906341	0.578436	-4.15362
ENSG00000183814.14	protein_coding	LIN9	-0.922479	4.67555	-2.31611	0.0417335	0.46228	-4.15429
ENSG00000276071.1	lincRNA	CTD-3234P18.6	-5.82027	-2.11768	-1.8101	0.0987477	0.590125	-4.1549
ENSG00000204482.9	protein_coding	LST1	1.75871	-0.635841	2.07083	0.0636851	0.522346	-4.15568
ENSG00000069424.13	protein_coding	KCNAB2	1.19408	6.89354	2.50372	0.0300812	0.418624	-4.15593
ENSG00000183597.14	protein_coding	TANGO2	0.868169	4.00747	2.35383	0.0390837	0.453762	-4.1574
ENSG00000272325.1	protein_coding	NUDT3	-1.11671	7.29978	-2.4718	0.0318103	0.425159	-4.15796
ENSG00000146966.11	protein_coding	DENND2A	-3.41421	-1.50072	-1.93799	0.0797654	0.562833	-4.15823
ENSG00000135338.12	protein_coding	LCA5	4.38711	-4.04155	1.85124	0.0922294	0.580736	-4.15827
ENSG00000028137.15	protein_coding	TNFRSF1B	2.52302	0.508441	2.32192	0.0413139	0.46143	-4.15852
ENSG00000127837.8	protein_coding	AAMP	0.897211	5.80338	2.45855	0.032556	0.427574	-4.15858
ENSG00000162630.5	protein_coding	B3GALT2	-4.27635	-3.60496	-1.80697	0.0992601	0.590852	-4.15875
ENSG00000272086.1	lincRNA	CTD-2186M15.3	1.14766	0.0820066	2.08011	0.0626843	0.518489	-4.15875
ENSG00000204103.3	protein_coding	MAFB	3.50398	-0.606807	2.2731	0.0449671	0.477072	-4.15878
ENSG00000187479.5	protein_coding	C11orf96	2.05634	-2.90452	1.98235	0.074015	0.54925	-4.15884
ENSG00000213754.2	processed_pseudogene	RP11-284B18.3	-1.9484	-0.633319	-1.92844	0.0810565	0.56458	-4.15994
ENSG00000118420.15	protein_coding	UBE3D	-1.29513	3.53174	-2.1948	0.0514847	0.492856	-4.16119
ENSG00000196972.7	lincRNA	LINC00087	-4.09189	-3.32025	-1.80259	0.0999812	0.591576	-4.16143
ENSG00000114767.6	protein_coding	RRP9	1.13193	4.46968	2.33086	0.0406771	0.459416	-4.16194
ENSG00000035862.11	protein_coding	TIMP2	-2.58109	-0.245655	-2.17343	0.053415	0.495644	-4.16267
ENSG00000157593.15	protein_coding	SLC35B2	0.915496	4.64778	2.40394	0.0358146	0.44248	-4.16391
ENSG00000251595.6	transcribed_processed_pseudogene	ABCA11P	-1.5342	0.561301	-2.05137	0.0658329	0.526719	-4.16434
ENSG00000166165.11	protein_coding	CKB	-2.45993	1.75525	-2.36788	0.0381389	0.451026	-4.16512
ENSG00000278972.1	TEC	CTD-3022L24.1	-2.56444	-2.0357	-1.83582	0.0946243	0.587547	-4.1663
ENSG00000175274.17	protein_coding	TP53I11	3.94484	1.55629	2.31455	0.0418464	0.462935	-4.16682
ENSG00000067533.5	protein_coding	RRP15	-1.14584	5.34161	-2.34838	0.0394562	0.454165	-4.16712
ENSG00000221995.5	protein_coding	TIAF1	-1.69729	2.32038	-2.11268	0.0592877	0.511081	-4.16789
ENSG00000181938.12	protein_coding	GINS3	-1.606	4.7145	-2.26158	0.045874	0.479638	-4.16889
ENSG00000108960.6	protein_coding	MMD	-1.90837	5.06071	-2.31054	0.0421393	0.463484	-4.16938
ENSG00000172845.12	protein_coding	SP3	-0.689425	7.33237	-2.47244	0.0317743	0.42507	-4.17077
ENSG00000026508.15	protein_coding	CD44	3.86292	4.03594	2.51852	0.0293112	0.41639	-4.17087
ENSG00000173221.12	protein_coding	GLRX	-2.37058	3.79423	-2.18409	0.0524437	0.49531	-4.17145
ENSG00000198580.7	unprocessed_pseudogene	RP11-611L7.2	2.41455	-2.53513	1.89952	0.0850861	0.571763	-4.17237
ENSG00000176383.8	protein_coding	B3GNT4	2.58788	-1.02825	2.18198	0.0526346	0.495595	-4.17332
ENSG00000141570.9	protein_coding	CBX8	1.26412	3.88182	2.35462	0.0390298	0.453762	-4.17351
ENSG00000196668.3	processed_transcript	LINC00173	2.65534	-1.35888	2.09482	0.0611282	0.514743	-4.17528
ENSG00000253818.1	IG_V_pseudogene	IGLV1-41	-4.12427	-2.75707	-1.8031	0.0998973	0.591576	-4.17532
ENSG00000144115.15	protein_coding	THNSL2	-4.73055	-2.91454	-1.8706	0.0893013	0.576197	-4.17577
ENSG00000279519.1	TEC	RP11-288C18.1	-1.10966	2.04004	-2.12271	0.0582777	0.510432	-4.17683
ENSG00000278986.1	TEC	RP11-723J4.3	-1.32907	-0.180815	-2.00999	0.0706294	0.540694	-4.17693
ENSG00000107882.10	protein_coding	SUFU	-1.21759	4.1681	-2.27632	0.0447169	0.477072	-4.17791
ENSG00000136869.13	protein_coding	TLR4	-6.54418	1.8676	-1.87354	0.0888637	0.575804	-4.1781
ENSG00000142961.13	protein_coding	MOB3C	2.57773	2.75294	2.31565	0.0417667	0.462322	-4.17816
ENSG00000153006.13	protein_coding	SREK1IP1	-0.928706	5.334	-2.37046	0.037968	0.451026	-4.17835
ENSG00000039523.16	protein_coding	FAM65A	2.54805	5.17449	2.46603	0.0321329	0.42687	-4.1794
ENSG00000154127.8	protein_coding	UBASH3B	-7.35493	0.627576	-1.80445	0.0996747	0.591343	-4.17984
ENSG00000252473.1	snoRNA	SNORA67	-3.06613	-2.48408	-1.79051	0.101996	0.595444	-4.18111
[truncated: 17,061 more rows]
